# Supplementary material for: Ocean acidification alters morphology of all otolith types in Clark’s anemonefish (Amphiprion clarkii)
Source: PeerJ. 2019 Jan 7;7:e6152. doi: 10.7717/peerj.6152 (PMC6327886; doi:10.7717/peerj.6152)
Supplement: Data S1 — Tank Means for Statistical Analysis. Includes SL (mm); Area/SL, Perimeter/SL (um/mm); circularity (dimensionless); lateral development (scale of 1–5); percent visible crystals (scale of 5–50%); as well as tank counts of stocking density, settled, unsettled, dead (mort), and surviving (remaining) fish at the end of the experimental trial. This file is in database format and is intended to be subset by otolith type/side (“OTIE”). [file peerj-07-6152-s001.csv]

TANK	STOCK	pCO2	SETPOINT	SL	SETTLED	UNSETTLED	MORT	REMAINING	OTIE	AREASL	PERIMSL	CIRC	LATD	VISC
A	40	299.37	8.16	6.78	24	5	11	29	LS	7064.99	125.54	0.83	2.18	0.26
B	40	2896.95	7.3	6.35	14	4	22	18	LS	7074.11	129.48	0.84	4.33	0.47
C	40	825.46	7.8	6.81	19	0	21	19	LS	7241.99	127.14	0.83	2.75	0.38
D	40	2896.95	7.3	6.4	28	7	5	35	LS	7585.93	144.87	0.79	2.91	0.35
E	40	825.46	7.8	6.57	18	1	21	19	LS	6936.94	127.8	0.81	3.33	0.4
F	40	299.37	8.16	6.87	33	2	5	35	LS	6880.59	125.58	0.8	1.48	0.2
G	40	1384.29	7.6	6.72	18	6	16	24	LS	7458.58	130.39	0.82	3.07	0.34
H	40	299.37	8.16	6.76	15	1	24	16	LS	6819.12	126.03	0.8	1.67	0.2
I	40	1384.29	7.6	6.65	16	3	21	19	LS	7436.4	134.32	0.78	3.5	0.47
J	40	2896.95	7.3	6.65	7	1	32	8	LS	7545.77	134.59	0.79	5	0.5
K	40	825.46	7.8	6.85	16	0	24	16	LS	7216.88	128.47	0.81	3.63	0.41
L	40	1384.29	7.6	6.7	16	8	16	24	LS	7239.72	133.47	0.77	3.25	0.44
A	40	299.37	8.16	6.78	24	5	11	29	RS	6914.34	125.05	0.82	2.25	0.32
B	40	2896.95	7.3	6.35	14	4	22	18	RS	7100.65	129.3	0.84	4.33	0.5
C	40	825.46	7.8	6.81	19	0	21	19	RS	7251.23	126.32	0.84	2.38	0.34
D	40	2896.95	7.3	6.4	28	7	5	35	RS	7622.71	140.89	0.8	3.27	0.37
E	40	825.46	7.8	6.57	18	1	21	19	RS	7017.22	129.1	0.8	3.33	0.38
F	40	299.37	8.16	6.87	33	2	5	35	RS	7019.04	125.68	0.79	1.41	0.22
G	40	1384.29	7.6	6.72	18	6	16	24	RS	7620.35	130.82	0.83	3.24	0.41
H	40	299.37	8.16	6.76	15	1	24	16	RS	6736.87	122.78	0.83	1.71	0.22
I	40	1384.29	7.6	6.65	16	3	21	19	RS	7443.36	133.34	0.8	3.57	0.39
J	40	2896.95	7.3	6.65	7	1	32	8	RS	7619.12	136.13	0.78	4.75	0.5
K	40	825.46	7.8	6.85	16	0	24	16	RS	7368.76	129.64	0.82	3.38	0.4
L	40	1384.29	7.6	6.7	16	8	16	24	RS	7319.88	132.92	0.78	3.08	0.38
A	40	299.37	8.16	6.78	24	5	11	29	LL	2501.46	74.37	0.85	1.47	0.16
B	40	2896.95	7.3	6.35	14	4	22	18	LL	2432.81	73.88	0.88	2.5	0.32
C	40	825.46	7.8	6.81	19	0	21	19	LL	2636.43	75.17	0.86	1.33	0.12
D	40	2896.95	7.3	6.4	28	7	5	35	LL	2638.09	79.53	0.82	1.3	0.14
E	40	825.46	7.8	6.57	18	1	21	19	LL	2518.12	75.31	0.85	1.3	0.17
F	40	299.37	8.16	6.87	33	2	5	35	LL	2426.37	74.37	0.81	1.35	0.14
G	40	1384.29	7.6	6.72	18	6	16	24	LL	2683.9	77.71	0.83	1.4	0.16
H	40	299.37	8.16	6.76	15	1	24	16	LL	2286.71	71.18	0.84	1.67	0.15
I	40	1384.29	7.6	6.65	16	3	21	19	LL	2688.57	78.67	0.82	1.25	0.16
J	40	2896.95	7.3	6.65	7	1	32	8	LL	2527.64	77.81	0.79	1.5	0.16
K	40	825.46	7.8	6.85	16	0	24	16	LL	2548.41	75.62	0.83	1.5	0.14
L	40	1384.29	7.6	6.7	16	8	16	24	LL	2483.67	79.73	0.75	1.36	0.14
A	40	299.37	8.16	6.78	24	5	11	29	RL	2459.57	73.88	0.84	1.73	0.13
B	40	2896.95	7.3	6.35	14	4	22	18	RL	2408.64	73.48	0.88	2	0.27
C	40	825.46	7.8	6.81	19	0	21	19	RL	2558.55	74.84	0.85	1.14	0.11
D	40	2896.95	7.3	6.4	28	7	5	35	RL	2712.79	80.57	0.83	1.52	0.15
E	40	825.46	7.8	6.57	18	1	21	19	RL	2447.58	74.64	0.83	1.64	0.15
F	40	299.37	8.16	6.87	33	2	5	35	RL	2417.93	75.31	0.79	1.52	0.17
G	40	1384.29	7.6	6.72	18	6	16	24	RL	2461.01	74.44	0.83	1.36	0.15
H	40	299.37	8.16	6.76	15	1	24	16	RL	2154.97	69.18	0.84	1.43	0.14
I	40	1384.29	7.6	6.65	16	3	21	19	RL	2701.36	80.14	0.8	1.33	0.18
J	40	2896.95	7.3	6.65	7	1	32	8	RL	2542.41	79.59	0.77	2	0.18
K	40	825.46	7.8	6.85	16	0	24	16	RL	2537.07	77.2	0.8	1.2	0.15
L	40	1384.29	7.6	6.7	16	8	16	24	RL	2448.41	78.23	0.76	1.36	0.14
A	40	299.37	8.16	6.78	24	5	11	29	LA	984.6	48.31	0.8	1.33	0.06
B	40	2896.95	7.3	6.35	14	4	22	18	LA	914.91	46.39	0.84		0.25
C	40	825.46	7.8	6.81	19	0	21	19	LA	970.25	46.47	0.82	1.5	0.06
D	40	2896.95	7.3	6.4	28	7	5	35	LA	987.71	51.84	0.78	1	0.08
E	40	825.46	7.8	6.57	18	1	21	19	LA	920.99	47.31	0.79	1.25	0.11
F	40	299.37	8.16	6.87	33	2	5	35	LA	1060.37	52.09	0.78	1.22	0.1
G	40	1384.29	7.6	6.72	18	6	16	24	LA	989.58	47.86	0.81	2	0.09
H	40	299.37	8.16	6.76	15	1	24	16	LA	920.51	45.03	0.83	1.67	0.1
I	40	1384.29	7.6	6.65	16	3	21	19	LA	1005.01	49.39	0.78	1.4	0.08
J	40	2896.95	7.3	6.65	7	1	32	8	LA	924.71	48.26	0.75	2	0.15
K	40	825.46	7.8	6.85	16	0	24	16	LA	993.85	47.76	0.8	1.2	0.09
L	40	1384.29	7.6	6.7	16	8	16	24	LA	934.49	49.13	0.74	1.14	0.09
A	40	299.37	8.16	6.78	24	5	11	29	RA	930.6	46.27	0.82	1.75	0.11
B	40	2896.95	7.3	6.35	14	4	22	18	RA	869.5	45.31	0.83	1.5	0.08
C	40	825.46	7.8	6.81	19	0	21	19	RA	924.46	44.91	0.84	1	0.08
D	40	2896.95	7.3	6.4	28	7	5	35	RA	959.75	49.02	0.78	1.27	0.09
E	40	825.46	7.8	6.57	18	1	21	19	RA	953.65	47.34	0.81	1.4	0.12
F	40	299.37	8.16	6.87	33	2	5	35	RA	937.83	48.33	0.76	1.17	0.11
G	40	1384.29	7.6	6.72	18	6	16	24	RA	1034.73	49.35	0.8	1.33	0.08
H	40	299.37	8.16	6.76	15	1	24	16	RA	766.65	41	0.82	1.33	0.07
I	40	1384.29	7.6	6.65	16	3	21	19	RA	983.64	48.34	0.79	1.33	0.07
J	40	2896.95	7.3	6.65	7	1	32	8	RA	968.17	49.77	0.74	2	0.1
K	40	825.46	7.8	6.85	16	0	24	16	RA	1008.72	48.49	0.79	1	0.1
L	40	1384.29	7.6	6.7	16	8	16	24	RA	948.85	49.65	0.74	1.17	0.1
A	40	299.37	8.16	6.78	24	5	11	29	NONE	0	0
B	40	2896.95	7.3	6.35	14	4	22	18	NONE	0	0
C	40	825.46	7.8	6.81	19	0	21	19	NONE	0	0
D	40	2896.95	7.3	6.4	28	7	5	35	NONE	0	0
E	40	825.46	7.8	6.57	18	1	21	19	NONE	0	0
F	40	299.37	8.16	6.87	33	2	5	35	NONE	0	0
G	40	1384.29	7.6	6.72	18	6	16	24	NONE	0	0
H	40	299.37	8.16	6.76	15	1	24	16	NONE	0	0
I	40	1384.29	7.6	6.65	16	3	21	19	NONE	0	0
J	40	2896.95	7.3	6.65	7	1	32	8	NONE	0	0
K	40	825.46	7.8	6.85	16	0	24	16	NONE	0	0
L	40	1384.29	7.6	6.7	16	8	16	24	NONE	0	0
