# Supplementary material for: Ocean acidification alters morphology of all otolith types in Clark’s anemonefish (Amphiprion clarkii)
Source: PeerJ. 2019 Jan 7;7:e6152. doi: 10.7717/peerj.6152 (PMC6327886; doi:10.7717/peerj.6152)
Supplement: Data S2 — Raw Data (Fish-Level). Includes SL (mm); Area/SL, Perimeter/SL (um/mm); circularity (dimensionless); lateral development (scale of 1–5); percent visible crystals (scale of 5–50%). [file peerj-07-6152-s002.csv]

TANK	SETPOINT	pCO2	FISH	SL	OTIE	AREASL	PERIMSL	CIRC	LATD	VISC
A	8.16	299.37	A1	6.84	LA	1037.16	47.89	0.83	1	0.05
A	8.16	299.37	A1	6.84	LL	2558.49	72.8	0.89	2	0.25
A	8.16	299.37	A1	6.84	LS	6946.88	121.64	0.86	2	0.15
A	8.16	299.37	A1	6.84	RA	860.83	44.24	0.81
A	8.16	299.37	A1	6.84	RL	2446.87	71.67	0.88		0.05
A	8.16	299.37	A1	6.84	RS	6740.29	118.87	0.88	2	0.25
A	8.16	299.37	A2	6.72	LA	1201.81	55.4	0.73	2	0.05
A	8.16	299.37	A2	6.72	LL	2683.52	80.56	0.77	2	0.15
A	8.16	299.37	A2	6.72	LS	7308.03	130.37	0.8	2	0.25
A	8.16	299.37	A2	6.72	RA	901.38	47.5	0.75		0.1
A	8.16	299.37	A2	6.72	RL	2553.22	79.51	0.76		0.15
A	8.16	299.37	A2	6.72	RS	7353.42	132.45	0.78	2	0.25
A	8.16	299.37	A3	6.89	LA	1047.91	51.54	0.72
A	8.16	299.37	A3	6.89	LS	7142.34	127.26	0.8	1	0.15
A	8.16	299.37	A3	6.89	RA	965.6	47.91	0.77
A	8.16	299.37	A3	6.89	RL	2550.47	74.86	0.83	1	0.15
A	8.16	299.37	A4	6.76	LA	1055.1	52.06	0.72		0.1
A	8.16	299.37	A4	6.76	LL	2603.4	78.59	0.78	2	0.1
A	8.16	299.37	A4	6.76	LS	6934.19	126.27	0.81	3	0.4
A	8.16	299.37	A4	6.76	RA	1108.36	50.21	0.82		0.05
A	8.16	299.37	A4	6.76	RL	2515.6	76.02	0.81
A	8.16	299.37	A4	6.76	RS	7255.51	131.09	0.78
A	8.16	299.37	A5	6.52	LA					0.05
A	8.16	299.37	A5	6.52	LL	2350.72	71.4	0.89		0.1
A	8.16	299.37	A5	6.52	LS	6634.68	122.16	0.86		0.25
A	8.16	299.37	A5	6.52	RA	878.21	44.83	0.84
A	8.16	299.37	A5	6.52	RL	2216.62	69.57	0.88
A	8.16	299.37	A5	6.52	RS				2	0.25
A	8.16	299.37	A6	6.37	LA	889.23	47.88	0.77		0.1
A	8.16	299.37	A6	6.37	LL	2357.33	77.69	0.77	2	0.1
A	8.16	299.37	A6	6.37	LS	6420.69	127.21	0.78	3	0.4
A	8.16	299.37	A6	6.37	RA	983.35	48.29	0.83		0.05
A	8.16	299.37	A6	6.37	RL	2375.37	81.26	0.71	2	0.1
A	8.16	299.37	A6	6.37	RS	6585.08	128.76	0.78	2	0.25
A	8.16	299.37	A7	7.18	LA	972.1	45.42	0.83		0.05
A	8.16	299.37	A7	7.18	LL	2586.25	72.09	0.87	1	0.4
A	8.16	299.37	A7	7.18	LS	7260.38	122.15	0.85	2	0.4
A	8.16	299.37	A7	7.18	RA	1106.51	48.18	0.83		0.1
A	8.16	299.37	A7	7.18	RL	2544.24	71.58	0.87		0.1
A	8.16	299.37	A7	7.18	RS	5252.47	117.98	0.66	3	0.5
A	8.16	299.37	A8	7.12	LA	922.19	44.13	0.84
A	8.16	299.37	A8	7.12	LA	917.55	47.38	0.72
A	8.16	299.37	A8	7.12	LL	2725.47	73.61	0.89	1	0.15
A	8.16	299.37	A8	7.12	LL	2482.79	74.73	0.78	1	0.15
A	8.16	299.37	A8	7.12	LS	7137.06	124.78	0.81	3	0.4
A	8.16	299.37	A8	7.12	RA	868.63	43.93	0.79
A	8.16	299.37	A8	7.12	RA	974.09	45.03	0.85
A	8.16	299.37	A8	7.12	RL	2671.15	74.3	0.85	2	0.15
A	8.16	299.37	A8	7.12	RL	2507.15	71.79	0.86	2	0.15
A	8.16	299.37	A8	7.12	RS	7323.33	123.81	0.84	2	0.25
A	8.16	299.37	A9	6.82	LA	921.75	45.75	0.81	1
A	8.16	299.37	A9	6.82	LL	2471.18	72.11	0.88	1	0.1
A	8.16	299.37	A9	6.82	LS	7490.56	126.88	0.86	2	0.15
A	8.16	299.37	A9	6.82	RA				1	0.05
A	8.16	299.37	A9	6.82	RL	2442.79	72.31	0.86	2	0.25
A	8.16	299.37	A9	6.82	RS	7249.28	127.05	0.83	1	0.4
A	8.16	299.37	A10		LA			0.77		0.05
A	8.16	299.37	A10		LL			0.87	2	0.25
A	8.16	299.37	A10		LS			0.84
A	8.16	299.37	A10		RA			0.74	2	0.1
A	8.16	299.37	A10		RL			0.89	2	0.05
A	8.16	299.37	A10		RS			0.85	2	0.15
A	8.16	299.37	A11		LL				1	0.15
A	8.16	299.37	A11		LS				3	0.15
A	8.16	299.37	A11		RA				2	0.15
A	8.16	299.37	A11		RL				2	0.1
A	8.16	299.37	A11		RS				4	0.4
A	8.16	299.37	A12		LA			0.81
A	8.16	299.37	A12		LL			0.88
A	8.16	299.37	A12		LS			0.83
A	8.16	299.37	A12		RL			0.87
A	8.16	299.37	A12		RS			0.86
A	8.16	299.37	A13		LA			0.83
A	8.16	299.37	A13		LL			0.86
A	8.16	299.37	A13		LS			0.85
A	8.16	299.37	A13		RA			0.84
A	8.16	299.37	A13		RL			0.85
A	8.16	299.37	A13		RS			0.84
A	8.16	299.37	A14		LL					0.25
A	8.16	299.37	A14		RL				2	0.1
A	8.16	299.37	A14		RS				2	0.25
A	8.16	299.37	A15	6.46	LA	1046.77	53.28	0.72		0.05
A	8.16	299.37	A15	6.46	LL	2324.64	75.6	0.79	1	0.1
A	8.16	299.37	A15	6.46	LS	7028.2	130.36	0.81	1	0.25
A	8.16	299.37	A15	6.46	RA	886.41	50.43	0.68		0.05
A	8.16	299.37	A15	6.46	RL	2415.09	78.28	0.77	2	0.4
A	8.16	299.37	A15	6.46	RS	6710.01	128.74	0.79	2	0.4
A	8.16	299.37	A16		LA			0.83
A	8.16	299.37	A16		LL			0.8
A	8.16	299.37	A16		LS			0.87
A	8.16	299.37	A16		RA			0.88
A	8.16	299.37	A16		RL			0.89
A	8.16	299.37	A16		RS			0.86
A	8.16	299.37	A17		LA			0.84		0.1
A	8.16	299.37	A17		LL			0.87	1	0.15
A	8.16	299.37	A17		LS			0.69	2	0.1
A	8.16	299.37	A17		RA			0.88		0.15
A	8.16	299.37	A17		RL			0.76	1	0.15
A	8.16	299.37	A17		RS			0.75	2	0.4
A	8.16	299.37	A18		LA			0.89		0.05
A	8.16	299.37	A18		LL			0.88		0.15
A	8.16	299.37	A18		LS			0.87	5	0.5
A	8.16	299.37	A18		RA			0.89	2	0.1
A	8.16	299.37	A18		RL			0.88	1	0.1
A	8.16	299.37	A18		RS			0.83	5	0.5
A	8.16	299.37	A19		LL				2	0.15
A	8.16	299.37	A19		RA					0.4
A	8.16	299.37	A19		RL				1	0.1
A	8.16	299.37	A20		LA			0.84
A	8.16	299.37	A20		LL			0.86
A	8.16	299.37	A20		LS			0.82
A	8.16	299.37	A20		RA			0.85
A	8.16	299.37	A20		RL			0.85
A	8.16	299.37	A20		RS			0.84
A	8.16	299.37	A21	6.57	LA	1012.56	49.19	0.8
A	8.16	299.37	A21	6.57	LL	2565.76	75.66	0.86
A	8.16	299.37	A21	6.57	LS	6950.8	126.31	0.83	2	0.4
A	8.16	299.37	A21	6.57	RA	877.76	45.27	0.82
A	8.16	299.37	A21	6.57	RL	2518.85	76.72	0.82
A	8.16	299.37	A21	6.57	RS	7029.7	126.06	0.85
A	8.16	299.37	A22	6.78	LA	918.96	45.49	0.82
A	8.16	299.37	A22	6.78	LL	2421.35	74.69	0.8	3	0.1
A	8.16	299.37	A22	6.78	LS	7055.2	123.23	0.86	2	0.25
A	8.16	299.37	A22	6.78	RA	835.8	42.97	0.84		0.05
A	8.16	299.37	A22	6.78	RL	2249.82	69.07	0.87	2	0.15
A	8.16	299.37	A22	6.78	RS	6883.67	121.11	0.87	1	0.4
A	8.16	299.37	A23	6.77	LA	813.15	42.72	0.83		0.05
A	8.16	299.37	A23	6.77	LL	2635.71	75.27	0.86	1	0.05
A	8.16	299.37	A23	6.77	LL	2153.02	67.49	0.88	1	0.05
A	8.16	299.37	A23	6.77	LS	7629.66	130.08	0.84	1	0.15
A	8.16	299.37	A23	6.77	LS	6445.53	118.38	0.85	1	0.15
A	8.16	299.37	A23	6.77	RA	850.92	42.74	0.86		0.1
A	8.16	299.37	A23	6.77	RL	2612.14	74.71	0.87	2	0.1
A	8.16	299.37	A23	6.77	RL	2081.49	66.93	0.86	2	0.1
A	8.16	299.37	A23	6.77	RS	7800.9	130.63	0.85	2	0.25
A	8.16	299.37	A23	6.77	RS	6274.08	116.35	0.86	2	0.25
A	8.16	299.37	A24	7.13	LA	1028.11	48.2	0.78
A	8.16	299.37	A24	7.13	LL	2602.28	73.32	0.85	1	0.25
A	8.16	299.37	A24	7.13	LS	7590.71	126.11	0.84	2	0.15
A	8.16	299.37	A24	7.13	RL	2652.26	73.5	0.87		0.1
A	8.16	299.37	A24	7.13	RS	7428.62	122.77	0.87		0.25
B	7.3	2896.95	B1	6.36	LA	1172.31	51.64	0.87
B	7.3	2896.95	B1	6.36	LL	2590.25	75.61	0.89	2	0.4
B	7.3	2896.95	B1	6.36	LS	7707.71	134.26	0.84	5	0.5
B	7.3	2896.95	B1	6.36	RA	1028.9	48.63	0.86	2	0.1
B	7.3	2896.95	B1	6.36	RL	2654.13	77.29	0.88	1	0.25
B	7.3	2896.95	B1	6.36	RS	7917.72	135.74	0.85	4	0.5
B	7.3	2896.95	B2	6.24	LA	766.46	42.64	0.85
B	7.3	2896.95	B2	6.24	LL	1925.48	66.99	0.86
B	7.3	2896.95	B2	6.24	LS	5889.94	118.72	0.84
B	7.3	2896.95	B2	6.24	RA	649.01	39.61	0.83
B	7.3	2896.95	B2	6.24	RL	1890.49	65.63	0.88
B	7.3	2896.95	B2	6.24	RS	6100.51	123.51	0.81
B	7.3	2896.95	B3	6.38	LA	1010.34	48.62	0.84
B	7.3	2896.95	B3	6.38	LL	2727.04	77.51	0.89
B	7.3	2896.95	B3	6.38	LS	7881.23	136.91	0.83
B	7.3	2896.95	B3	6.38	RA	942.24	48.14	0.8
B	7.3	2896.95	B3	6.38	RL	2719.71	78.43	0.87
B	7.3	2896.95	B3	6.38	RS	7887.87	135.83	0.84
B	7.3	2896.95	B4	6.07	LA	880.61	46.15	0.86
B	7.3	2896.95	B4	6.07	LL	2501.33	75.85	0.9
B	7.3	2896.95	B4	6.07	LS	7306.08	135.47	0.82
B	7.3	2896.95	B4	6.07	RL	2477	76.38	0.88
B	7.3	2896.95	B4	6.07	RS	7411.37	135.59	0.83
B	7.3	2896.95	B5	6.38	LA	843.27	43.49	0.88
B	7.3	2896.95	B5	6.38	LL	2380.19	72.83	0.88
B	7.3	2896.95	B5	6.38	LS	6572.54	123.95	0.84
B	7.3	2896.95	B5	6.38	RA	844.43	43.56	0.88
B	7.3	2896.95	B5	6.38	RL	2294.8	71.09	0.89
B	7.3	2896.95	B5	6.38	RS	6528.84	124.59	0.83
B	7.3	2896.95	B6	6.23	LA	917.76	46.66	0.85
B	7.3	2896.95	B6	6.23	LL	2321.64	72.44	0.89
B	7.3	2896.95	B6	6.23	LS	6849.22	128.34	0.84
B	7.3	2896.95	B6	6.23	RA	824.2	45.24	0.81
B	7.3	2896.95	B6	6.23	RL	2343.47	73.6	0.87
B	7.3	2896.95	B6	6.23	RS	6960.8	128.86	0.85
B	7.3	2896.95	B7	6.62	LA	826.96	44.73	0.78
B	7.3	2896.95	B7	6.62	LL	2681.01	75.43	0.89
B	7.3	2896.95	B7	6.62	LS	7121.7	128.17	0.82
B	7.3	2896.95	B7	6.62	RA	828.68	44.77	0.78
B	7.3	2896.95	B7	6.62	RL	2562.46	74.46	0.88
B	7.3	2896.95	B7	6.62	RS	7423.55	130.14	0.83
B	7.3	2896.95	B8	6.34
B	7.3	2896.95	B9	6.6	LA	771.67	41.05	0.87		0.25
B	7.3	2896.95	B9	6.6	LL	2511.64	74.8	0.85	3	0.4
B	7.3	2896.95	B9	6.6	LS	7342.4	129.62	0.83	4	0.5
B	7.3	2896.95	B9	6.6	RA	825.49	42.53	0.87	1
B	7.3	2896.95	B9	6.6	RL	2386.98	71.02	0.9	3	0.4
B	7.3	2896.95	B9	6.6	RS	6983.93	126.55	0.83	5	0.5
B	7.3	2896.95	B10	6.67	LL	2417.03	72.21	0.87		0.15
B	7.3	2896.95	B10	6.67	LS	7183.48	127.18	0.84	4	0.4
B	7.3	2896.95	B10	6.67	RA	903.87	44.48	0.86		0.05
B	7.3	2896.95	B10	6.67	RL	2449.22	72.01	0.89	2	0.15
B	7.3	2896.95	B10	6.67	RS	7264.39	126.37	0.86	4	0.5
B	7.3	2896.95	B11	6.32	LA	1118.34	51.64	0.83
B	7.3	2896.95	B11	6.32	LL	2228.57	70.99	0.88
B	7.3	2896.95	B11	6.32	LS	7181.72	131.18	0.83
B	7.3	2896.95	B11	6.32	RA	1059.82	51.46	0.8
B	7.3	2896.95	B11	6.32	RL	2335.39	72.58	0.88
B	7.3	2896.95	B11	6.32	RS	6820.57	126.84	0.84
B	7.3	2896.95	B12	6.4	LA	942.15	47.84	0.81
B	7.3	2896.95	B12	6.4	LL	2437.4	73.88	0.88
B	7.3	2896.95	B12	6.4	LS	7283.64	133.8	0.8
B	7.3	2896.95	B12	6.4	RA	759.52	42.23	0.84
B	7.3	2896.95	B12	6.4	RL	2404.37	73.39	0.88
B	7.3	2896.95	B12	6.4	RS	7035.42	128.56	0.84
B	7.3	2896.95	B13	5.82	LA	793.67	46.06	0.81
B	7.3	2896.95	B13	5.82	LL	2431.63	76.54	0.9
B	7.3	2896.95	B13	5.82	LS	6468.29	126.77	0.87
B	7.3	2896.95	B13	5.82	RA	882.99	48.01	0.83
B	7.3	2896.95	B13	5.82	RL	2296.67	75.02	0.88
B	7.3	2896.95	B13	5.82	RS	6546.19	127.18	0.87
B	7.3	2896.95	B14	6.41	LA	935.39	46.18	0.86
B	7.3	2896.95	B14	6.41	LL	2473.35	75.44	0.85
B	7.3	2896.95	B14	6.41	LS	7175.45	128.83	0.85
B	7.3	2896.95	B14	6.41	RA	884.83	45.1	0.85
B	7.3	2896.95	B14	6.41	RL	2497.64	74.41	0.88
B	7.3	2896.95	B14	6.41	RS	7427.36	131.13	0.85
C	7.8	825.46	C1	6.88	LA	1045.25	47.49	0.85
C	7.8	825.46	C1	6.88	LL	2729.6	76.49	0.85
C	7.8	825.46	C1	6.88	LS	7668.64	127.26	0.87
C	7.8	825.46	C1	6.88	RA	1051.13	47.76	0.84
C	7.8	825.46	C1	6.88	RL	2361.76	70.27	0.87
C	7.8	825.46	C1	6.88	RS	7740.71	127.3	0.87
C	7.8	825.46	C2	6.85	LA	889.67	42.94	0.89	1	0.05
C	7.8	825.46	C2	6.85	LL	2649.66	74.44	0.88		0.05
C	7.8	825.46	C2	6.85	LS	7298.89	124.93	0.86	2	0.4
C	7.8	825.46	C2	6.85	RA	869.81	43.59	0.84	1	0.1
C	7.8	825.46	C2	6.85	RL	2463.98	72.92	0.85	2	0.15
C	7.8	825.46	C2	6.85	RS	6903.71	122.88	0.84	2	0.25
C	7.8	825.46	C3	6.36	LA	625.23	39.02	0.81
C	7.8	825.46	C3	6.36	LL	2414.89	73.73	0.88
C	7.8	825.46	C3	6.36	LS	6805.84	125.38	0.86
C	7.8	825.46	C3	6.36	RA	428.91	32.08	0.82
C	7.8	825.46	C3	6.36	RL	2463.25	74.29	0.88
C	7.8	825.46	C3	6.36	RS	6484.5	121.35	0.87
C	7.8	825.46	C4	6.76	LA	823.21	42.73	0.84	1	0.05
C	7.8	825.46	C4	6.76	LL	2556.98	74.31	0.86	1	0.15
C	7.8	825.46	C4	6.76	LS	7554.23	129.35	0.84	3	0.4
C	7.8	825.46	C4	6.76	RA	875.78	43.11	0.88	1	0.1
C	7.8	825.46	C4	6.76	RL	2597	74.4	0.87	1	0.1
C	7.8	825.46	C4	6.76	RS	7804.94	131.44	0.84	3	0.25
C	7.8	825.46	C5	7.14	LL				1	0.1
C	7.8	825.46	C5	7.14	LS				4	0.4
C	7.8	825.46	C5	7.14	RA					0.05
C	7.8	825.46	C5	7.14	RL				1	0.1
C	7.8	825.46	C5	7.14	RS				3	0.4
C	7.8	825.46	C6	7.02	LA	1040.98	47.93	0.81
C	7.8	825.46	C6	7.02	LL	2691.68	74.78	0.86
C	7.8	825.46	C6	7.02	LS	7778.46	132	0.8
C	7.8	825.46	C6	7.02	RA	1062.11	48.42	0.81
C	7.8	825.46	C6	7.02	RL	2554.34	77.27	0.77
C	7.8	825.46	C6	7.02	RS	7615.63	129.46	0.81
C	7.8	825.46	C7	7.07
C	7.8	825.46	C8	6.35
C	7.8	825.46	C9	6.7	LA					0.05
C	7.8	825.46	C9	6.7	LL				1	0.1
C	7.8	825.46	C9	6.7	LS				3	0.5
C	7.8	825.46	C9	6.7	RA					0.15
C	7.8	825.46	C9	6.7	RL				1	0.1
C	7.8	825.46	C9	6.7	RS				3	0.5
C	7.8	825.46	C10	7.03	LA	1285.21	55.04	0.76
C	7.8	825.46	C10	7.03	LL	2675.58	73.48	0.89
C	7.8	825.46	C10	7.03	LS	7958.02	129.47	0.85
C	7.8	825.46	C10	7.03	RA	1119.47	48.41	0.85
C	7.8	825.46	C10	7.03	RL	2756.7	74.79	0.88
C	7.8	825.46	C10	7.03	RS	7888.87	129.1	0.85
C	7.8	825.46	C11	6.7	LA	919.96	44.72	0.86	2	0.05
C	7.8	825.46	C11	6.7	LL	2629.58	75.52	0.86	2	0.1
C	7.8	825.46	C11	6.7	LS	7108.84	127.06	0.83	2	0.25
C	7.8	825.46	C11	6.7	RA	960.16	46.3	0.84		0.1
C	7.8	825.46	C11	6.7	RL	2492.15	74.03	0.85	1	0.15
C	7.8	825.46	C11	6.7	RS	7266.63	126.52	0.85	2	0.4
C	7.8	825.46	C12	6.62	LA					0.05
C	7.8	825.46	C12	6.62	LL				1	0.1
C	7.8	825.46	C12	6.62	LS				3	0.4
C	7.8	825.46	C12	6.62	RA					0.05
C	7.8	825.46	C12	6.62	RL				1	0.1
C	7.8	825.46	C12	6.62	RS				2	0.25
C	7.8	825.46	C13	7.11	LA	1343.15	52.78	0.85
C	7.8	825.46	C13	7.11	LL	3030.78	79.57	0.85
C	7.8	825.46	C13	7.11	LS	8107.6	134.63	0.79
C	7.8	825.46	C13	7.11	RL	3012.55	78.67	0.86
C	7.8	825.46	C13	7.11	RS	8038.72	131.88	0.82
C	7.8	825.46	C14	6.32	LA	969.17	49.79	0.78	2	0.1
C	7.8	825.46	C14	6.32	LL	2799.19	81.86	0.83	2	0.25
C	7.8	825.46	C14	6.32	LS	6376.18	127.01	0.79	2	0.25
C	7.8	825.46	C14	6.32	RA	1011.87	50.39	0.79		0.05
C	7.8	825.46	C14	6.32	RL	2687.84	80.89	0.82	1	0.1
C	7.8	825.46	C14	6.32	RS	7126.86	136.21	0.76	2	0.4
C	7.8	825.46	C15	7.07	LA	833.09	42.64	0.81
C	7.8	825.46	C15	7.07	LL	2305.83	71.69	0.8
C	7.8	825.46	C15	7.07	LS	5820.34	118.38	0.74	3	0.4
C	7.8	825.46	C15	7.07	RA	936.33	43.81	0.87	1	0.05
C	7.8	825.46	C15	7.07	RL	2412.41	70.89	0.85
C	7.8	825.46	C15	7.07	RS	6708.91	119.27	0.84	2	0.25
C	7.8	825.46	C16	6.83	LA	1056.69	48.31	0.83
C	7.8	825.46	C16	6.83	LL	2563.93	73.81	0.87
C	7.8	825.46	C16	6.83	LS	7377.59	124.99	0.87
C	7.8	825.46	C16	6.83	RA	853.66	43.45	0.83
C	7.8	825.46	C16	6.83	RL	2249.79	74.08	0.75
C	7.8	825.46	C16	6.83	RS	7173.47	123.78	0.86
C	7.8	825.46	C17	7.05	LA	753.54	41.86	0.77
C	7.8	825.46	C17	7.05	LL	2557.65	72.26	0.87
C	7.8	825.46	C17	7.05	RS	6700.06	119.69	0.83
C	7.8	825.46	C18	6.95
C	7.8	825.46	C19	6.65	LA	1028.07	48.82	0.82
C	7.8	825.46	C19	6.65	LL	2668.31	75.33	0.89
C	7.8	825.46	C19	6.65	LS	7049.2	125.3	0.85
C	7.8	825.46	C19	6.65	RA	999.83	46.78	0.86
C	7.8	825.46	C19	6.65	RL	2650.82	75.6	0.88
C	7.8	825.46	C19	6.65	RS	6812.97	123.31	0.85
D	7.3	2896.95	D1	6.67	LA					0.1
D	7.3	2896.95	D1	6.67	LL				2	0.4
D	7.3	2896.95	D1	6.67	LS				5	0.5
D	7.3	2896.95	D1	6.67	RA				1	0.1
D	7.3	2896.95	D1	6.67	RL				1	0.25
D	7.3	2896.95	D1	6.67	RS				4	0.5
D	7.3	2896.95	D2	6.37	LA	1098.3	52.3	0.79		0.05
D	7.3	2896.95	D2	6.37	LL	2523.87	77.09	0.84	1	0.15
D	7.3	2896.95	D2	6.37	LS	7939.63	136.4	0.84	3	0.4
D	7.3	2896.95	D2	6.37	RA	1006.24	47.93	0.86	1	0.05
D	7.3	2896.95	D2	6.37	RL	2452.37	77.02	0.82	2	0.25
D	7.3	2896.95	D2	6.37	RS	7801.96	135.88	0.83	5	0.5
D	7.3	2896.95	D3	6.27	LA	1049.01	49.53	0.86
D	7.3	2896.95	D3	6.27	LA	1102.68	58.54	0.64
D	7.3	2896.95	D3	6.27	LL	2833	80.15	0.88
D	7.3	2896.95	D3	6.27	LL	2450.14	78.91	0.79
D	7.3	2896.95	D3	6.27	LS	7050.63	128.05	0.86
D	7.3	2896.95	D3	6.27	LS	7139.43	139.41	0.74
D	7.3	2896.95	D3	6.27	RA	883.04	45.23	0.87
D	7.3	2896.95	D3	6.27	RA	996.51	51.49	0.75
D	7.3	2896.95	D3	6.27	RL	2874.26	81.25	0.87
D	7.3	2896.95	D3	6.27	RL	2338.87	79.66	0.74
D	7.3	2896.95	D3	6.27	RS	7127.02	129.4	0.85
D	7.3	2896.95	D3	6.27	RS	6988.32	135.02	0.77
D	7.3	2896.95	D4	6.35	LA	1013.66	58.71	0.58	1	0.05
D	7.3	2896.95	D4	6.35	LA	749.04	49.11	0.61	1	0.05
D	7.3	2896.95	D4	6.35	LL	2377.45	73.51	0.87
D	7.3	2896.95	D4	6.35	LS	7439.17	221.67	0.3	4	0.5
D	7.3	2896.95	D4	6.35	LS	7533.66	133.1	0.84	4	0.5
D	7.3	2896.95	D4	6.35	RA	1168.98	62.53	0.59		0.05
D	7.3	2896.95	D4	6.35	RA	707.45	42.36	0.78		0.05
D	7.3	2896.95	D4	6.35	RL	2418.02	76	0.83	2	0.15
D	7.3	2896.95	D4	6.35	RS	7454.14	185.59	0.43	4	0.5
D	7.3	2896.95	D4	6.35	RS	7306.04	132.27	0.83	4	0.5
D	7.3	2896.95	D5	6.63	LA	927	46.38	0.82		0.15
D	7.3	2896.95	D5	6.63	LL	2683.2	75.89	0.88	2	0.15
D	7.3	2896.95	D5	6.63	LL	2437.09	71.73	0.9	2	0.15
D	7.3	2896.95	D5	6.63	LS	7466.74	129.87	0.84	5	0.5
D	7.3	2896.95	D5	6.63	LS	7166.75	128.87	0.82	5	0.5
D	7.3	2896.95	D5	6.63	RA	1195.47	51.48	0.85	1	0.1
D	7.3	2896.95	D5	6.63	RA	964.6	49.42	0.75	1	0.1
D	7.3	2896.95	D5	6.63	RL	2821.19	78.02	0.88	1	0.25
D	7.3	2896.95	D5	6.63	RL	2560.97	74.99	0.86	1	0.25
D	7.3	2896.95	D5	6.63	RS	7909.39	131.92	0.86	5	0.5
D	7.3	2896.95	D5	6.63	RS	7254.81	126.94	0.85	5	0.5
D	7.3	2896.95	D6		LA				1	0.1
D	7.3	2896.95	D6		LS				2	0.25
D	7.3	2896.95	D6		RL				1	0.25
D	7.3	2896.95	D6		RS				3	0.4
D	7.3	2896.95	D7		LA			0.85
D	7.3	2896.95	D7		LA			0.85
D	7.3	2896.95	D7		LL			0.87
D	7.3	2896.95	D7		LL			0.82
D	7.3	2896.95	D7		LS			0.85
D	7.3	2896.95	D7		LS			0.84
D	7.3	2896.95	D7		RA			0.84
D	7.3	2896.95	D7		RA			0.81
D	7.3	2896.95	D7		RL			0.87
D	7.3	2896.95	D7		RL			0.85
D	7.3	2896.95	D7		RS			0.85
D	7.3	2896.95	D7		RS			0.81
D	7.3	2896.95	D8		LA			0.83	1	0.05
D	7.3	2896.95	D8		LL			0.86	1	0.15
D	7.3	2896.95	D8		LS			0.82	3	0.4
D	7.3	2896.95	D8		RA			0.86	1	0.1
D	7.3	2896.95	D8		RL			0.85	2	0.25
D	7.3	2896.95	D8		RS			0.83	3	0.4
D	7.3	2896.95	D9		LA			0.74		0.1
D	7.3	2896.95	D9		LL			0.7	1	0.1
D	7.3	2896.95	D9		LS			0.68	2	0.15
D	7.3	2896.95	D9		RA			0.8
D	7.3	2896.95	D9		RL			0.8	1	0.1
D	7.3	2896.95	D9		RS			0.82	2	0.1
D	7.3	2896.95	D10		LA			0.73		0.1
D	7.3	2896.95	D10		LL			0.85	1	0.15
D	7.3	2896.95	D10		LS			0.84	3	0.4
D	7.3	2896.95	D10		RA			0.79	1	0.1
D	7.3	2896.95	D10		RL			0.84	1	0.15
D	7.3	2896.95	D10		RS			0.84	2	0.4
D	7.3	2896.95	D11		LA			0.74
D	7.3	2896.95	D11		LL			0.87
D	7.3	2896.95	D11		LS			0.86
D	7.3	2896.95	D11		RA			0.77
D	7.3	2896.95	D11		RL			0.88
D	7.3	2896.95	D11		RS			0.85
D	7.3	2896.95	D12		LL			0.72	1	0.1
D	7.3	2896.95	D12		LS			0.74	3	0.4
D	7.3	2896.95	D12		RL			0.8	1	0.15
D	7.3	2896.95	D12		RS			0.78	4	0.4
D	7.3	2896.95	D13		LA			0.84	1	0.05
D	7.3	2896.95	D13		LL			0.88	1	0.1
D	7.3	2896.95	D13		LS			0.84	2	0.25
D	7.3	2896.95	D13		RA			0.85	1	0.05
D	7.3	2896.95	D13		RL			0.88	2	0.05
D	7.3	2896.95	D13		RS			0.82	3	0.4
D	7.3	2896.95	D14		LL			0.79	1	0.15
D	7.3	2896.95	D14		LS			0.72	2	0.4
D	7.3	2896.95	D14		RA			0.64
D	7.3	2896.95	D14		RL			0.86	2	0.15
D	7.3	2896.95	D14		RS			0.78	2	0.25
D	7.3	2896.95	D15		LA			0.79	1	0.1
D	7.3	2896.95	D15		LL			0.86	2	0.1
D	7.3	2896.95	D15		LS			0.83
D	7.3	2896.95	D15		RA			0.81		0.1
D	7.3	2896.95	D15		RL			0.88	1	0.05
D	7.3	2896.95	D15		RS			0.84
D	7.3	2896.95	D16		LA			0.6		0.1
D	7.3	2896.95	D16		LL			0.46	2	0.15
D	7.3	2896.95	D16		LS			0.69	1	0.1
D	7.3	2896.95	D16		RA			0.54	1	0.05
D	7.3	2896.95	D16		RL			0.6	2	0.1
D	7.3	2896.95	D16		RS			0.66	2	0.4
D	7.3	2896.95	D17		LA			0.82		0.1
D	7.3	2896.95	D17		LL			0.74	1	0.15
D	7.3	2896.95	D17		LS			0.65	2	0.4
D	7.3	2896.95	D17		RA			0.74		0.15
D	7.3	2896.95	D17		RL			0.77	1	0.1
D	7.3	2896.95	D17		RS			0.76	2	0.1
D	7.3	2896.95	D18		LA			0.84	1	0.1
D	7.3	2896.95	D18		LL			0.85	1	0.15
D	7.3	2896.95	D18		LS			0.84		0.15
D	7.3	2896.95	D18		RL			0.87	1	0.1
D	7.3	2896.95	D18		RS			0.82	2	0.4
D	7.3	2896.95	D19		LA			0.82		0.1
D	7.3	2896.95	D19		LL			0.88	1	0.1
D	7.3	2896.95	D19		LS			0.83	2	0.4
D	7.3	2896.95	D19		RA			0.82	1	0.05
D	7.3	2896.95	D19		RL			0.86	1	0.15
D	7.3	2896.95	D19		RS			0.82	2	0.25
D	7.3	2896.95	D20		LS				2	0.05
D	7.3	2896.95	D20		RL				2	0.1
D	7.3	2896.95	D20		RS				2	0.05
D	7.3	2896.95	D21		LA			0.85
D	7.3	2896.95	D21		LL			0.9
D	7.3	2896.95	D21		LS			0.84
D	7.3	2896.95	D21		RA			0.86
D	7.3	2896.95	D21		RL			0.89
D	7.3	2896.95	D21		RS			0.84
D	7.3	2896.95	D22		LA			0.84		0.1
D	7.3	2896.95	D22		LL			0.88	1	0.1
D	7.3	2896.95	D22		LS			0.79	2	0.4
D	7.3	2896.95	D22		RA			0.79	1	0.1
D	7.3	2896.95	D22		RL			0.88	2	0.1
D	7.3	2896.95	D23		LA			0.85	1	0.05
D	7.3	2896.95	D23		LL			0.84	2	0.1
D	7.3	2896.95	D23		LS			0.86	4	0.5
D	7.3	2896.95	D23		RA			0.83	4	0.15
D	7.3	2896.95	D23		RL			0.82	2	0.1
D	7.3	2896.95	D23		RS			0.82	4	0.5
D	7.3	2896.95	D24		LA			0.82	1	0.05
D	7.3	2896.95	D24		LL			0.85	1	0.05
D	7.3	2896.95	D24		LS			0.82	2	0.1
D	7.3	2896.95	D24		RA			0.66		0.1
D	7.3	2896.95	D24		RL			0.84	2	0.1
D	7.3	2896.95	D24		RS			0.83	2	0.1
D	7.3	2896.95	D25		LA			0.86
D	7.3	2896.95	D25		LL			0.85
D	7.3	2896.95	D25		LS			0.82
D	7.3	2896.95	D25		RA			0.85
D	7.3	2896.95	D25		RL			0.83
D	7.3	2896.95	D25		RS			0.83
D	7.3	2896.95	D26		LL			0.85
D	7.3	2896.95	D26		LS			0.84
D	7.3	2896.95	D26		RL			0.84
D	7.3	2896.95	D26		RS			0.81
D	7.3	2896.95	D27	6.24	LA	974.32	48.3	0.84
D	7.3	2896.95	D27	6.24	LL	2230.41	73.53	0.83
D	7.3	2896.95	D27	6.24	LS	7434.53	133.42	0.84
D	7.3	2896.95	D27	6.24	RA	895.6	46.51	0.83
D	7.3	2896.95	D27	6.24	RL	2450.83	74.63	0.89
D	7.3	2896.95	D27	6.24	RS	7553.51	133.53	0.85
D	7.3	2896.95	D28	6.25	LL	3780.04	107.94	0.65	1	0.15
D	7.3	2896.95	D28	6.25	LL	2427.65	77	0.82	1	0.15
D	7.3	2896.95	D28	6.25	LS	9910.99	171.63	0.68	3	0.4
D	7.3	2896.95	D28	6.25	LS	6777.81	126.27	0.86	3	0.4
D	7.3	2896.95	D28	6.25	RA	819.89	44.24	0.84		0.15
D	7.3	2896.95	D28	6.25	RL	3984.93	106.4	0.71	2	0.15
D	7.3	2896.95	D28	6.25	RL	2513.69	77.19	0.85	2	0.15
D	7.3	2896.95	D28	6.25	RS	10022.9	171.01	0.69	5	0.5
D	7.3	2896.95	D28	6.25	RS	6808.96	127.38	0.84	5	0.5
E	7.8	825.46	E1	6.14	LA	838.5	46.56	0.79	1	0.25
E	7.8	825.46	E1	6.14	LL	2329.57	74.94	0.85	1	0.1
E	7.8	825.46	E1	6.14	LS	6154.94	126.16	0.79	2	0.25
E	7.8	825.46	E1	6.14	RA	852.22	46.63	0.8		0.15
E	7.8	825.46	E1	6.14	RL	2134.41	74.16	0.79		0.15
E	7.8	825.46	E1	6.14	RS	6209.27	123.38	0.83	1	0.1
E	7.8	825.46	E2	6.8	LA	917.49	44.6	0.85		0.05
E	7.8	825.46	E2	6.8	LL	2729.35	75.34	0.89	2	0.4
E	7.8	825.46	E2	6.8	LS	7023.46	124.91	0.83	4	0.4
E	7.8	825.46	E2	6.8	RA	1019.33	46.7	0.86		0.15
E	7.8	825.46	E2	6.8	RL	2602.5	73.61	0.89	2	0.25
E	7.8	825.46	E2	6.8	RS	7204.16	125.33	0.85	5	0.5
E	7.8	825.46	E3	6.24	LA	1122.01	56.06	0.72
E	7.8	825.46	E3	6.24	LL	2403.15	77.53	0.8
E	7.8	825.46	E3	6.24	LS	6880.59	138.79	0.72
E	7.8	825.46	E3	6.24	RA	817.46	46.46	0.76
E	7.8	825.46	E3	6.24	RL	1923.13	75.85	0.67
E	7.8	825.46	E3	6.24	RS	6861.42	141.39	0.69
E	7.8	825.46	E4	6.59	LA	750.75	42.7	0.78		0.05
E	7.8	825.46	E4	6.59	LL	2694.52	75.94	0.89	1	0.1
E	7.8	825.46	E4	6.59	LS	7582.12	133.24	0.81	2	0.4
E	7.8	825.46	E4	6.59	RA	895.43	44.45	0.86	2	0.1
E	7.8	825.46	E4	6.59	RL	2663.21	76.36	0.87	2	0.1
E	7.8	825.46	E4	6.59	RS	7405.98	127.05	0.87	2	0.4
E	7.8	825.46	E5	6.62	LA	815.54	42.93	0.84
E	7.8	825.46	E5	6.62	LL	2434.65	77.9	0.76
E	7.8	825.46	E5	6.62	LS	7317.33	126.89	0.86
E	7.8	825.46	E5	6.62	RA	965.4	46.06	0.86
E	7.8	825.46	E5	6.62	RL	2495.74	73.7	0.87
E	7.8	825.46	E5	6.62	RS	7177.51	126.1	0.86
E	7.8	825.46	E6	6.58	LA	764.3	43.1	0.79
E	7.8	825.46	E6	6.58	LL	2170.41	68.28	0.89
E	7.8	825.46	E6	6.58	LS	6578.5	123.35	0.83	4	0.4
E	7.8	825.46	E6	6.58	RA	788.32	45.53	0.73		0.25
E	7.8	825.46	E6	6.58	RL	2040.73	67.37	0.86	2	0.25
E	7.8	825.46	E6	6.58	RS	6702.49	126.33	0.8	4	0.5
E	7.8	825.46	E7	7.21
E	7.8	825.46	E8	6.24	LA					0.1
E	7.8	825.46	E8	6.24	LL				1	0.15
E	7.8	825.46	E8	6.24	LS				2	0.15
E	7.8	825.46	E8	6.24	RA					0.15
E	7.8	825.46	E8	6.24	RL				2	0.15
E	7.8	825.46	E8	6.24	RS				2	0.15
E	7.8	825.46	E9	6.61	LL	2847.11	78.27	0.88	1	0.25
E	7.8	825.46	E9	6.61	LS	7458.93	126.74	0.88	4	0.5
E	7.8	825.46	E9	6.61	RA	1093.95	49.27	0.86		0.05
E	7.8	825.46	E9	6.61	RL	2683.99	76.24	0.88	2	0.1
E	7.8	825.46	E9	6.61	RS	6287.17	129.96	0.71	4	0.15
E	7.8	825.46	E10		LA			0.71	2	0.1
E	7.8	825.46	E10		LL			0.72	1	0.1
E	7.8	825.46	E10		LS			0.65	3	0.5
E	7.8	825.46	E10		RA			0.66	1	0.1
E	7.8	825.46	E10		RL			0.69	2	0.1
E	7.8	825.46	E10		RS			0.63	4	0.5
E	7.8	825.46	E11		LA					0.15
E	7.8	825.46	E11		LL				1	0.1
E	7.8	825.46	E11		LS				4	0.5
E	7.8	825.46	E11		RA				2	0.1
E	7.8	825.46	E11		RL				1	0.15
E	7.8	825.46	E11		RS				4	0.5
E	7.8	825.46	E12	6.18
E	7.8	825.46	E13	6.72	LA	1172.73	56.06	0.7	1	0.05
E	7.8	825.46	E13	6.72	LL	2814.53	79.38	0.83	2	0.15
E	7.8	825.46	E13	6.72	LS	7807.1	134.37	0.81	5	0.5
E	7.8	825.46	E13	6.72	RA	1105.47	52.24	0.76	1	0.1
E	7.8	825.46	E13	6.72	RL	2792.33	80.41	0.81	1	0.1
E	7.8	825.46	E13	6.72	RS	7966.76	138.89	0.77	3	0.25
E	7.8	825.46	E14	6.68	LA	895.99	44.45	0.85
E	7.8	825.46	E14	6.68	LL	2378.84	71.95	0.86	2	0.15
E	7.8	825.46	E14	6.68	LS	6800.89	122.86	0.85	3	0.4
E	7.8	825.46	E14	6.68	RL	2391.89	71.45	0.88	1	0.15
E	7.8	825.46	E14	6.68	RS	7019.89	125.06	0.84	4	0.5
E	7.8	825.46	E15	6.69	LA	972.21	49.14	0.76	1	0.15
E	7.8	825.46	E15	6.69	LS	6148.65	125.32	0.74	4	0.4
E	7.8	825.46	E15	6.69	RA	1106.2	49.35	0.85	1	0.1
E	7.8	825.46	E15	6.69	RL	2822.31	78.23	0.87	2	0.15
E	7.8	825.46	E15	6.69	RS	7660.22	129.94	0.85	4	0.5
E	7.8	825.46	E16	7.02
E	7.8	825.46	E17	6.26	LA	960.35	47.48	0.86		0.1
E	7.8	825.46	E17	6.26	LL	2379.11	73.56	0.88	1	0.15
E	7.8	825.46	E17	6.26	LS	6553.88	123.22	0.87	3	0.4
E	7.8	825.46	E17	6.26	RA	892.68	46.7	0.82		0.05
E	7.8	825.46	E17	6.26	RL	2373.21	73.64	0.88	1	0.15
E	7.8	825.46	E17	6.26	RS	6694.49	126.71	0.84	3	0.5
E	7.8	825.46	E18		LA			0.84
E	7.8	825.46	E18		LL			0.88
E	7.8	825.46	E18		LS			0.85
E	7.8	825.46	E18		RA			0.86
E	7.8	825.46	E18		RL			0.87
E	7.8	825.46	E18		RS			0.84
F	8.16	299.37	F1	6.94	LA	1129.42	51.46	0.77		0.1
F	8.16	299.37	F1	6.94	LL	2281.58	81.09	0.63	1	0.1
F	8.16	299.37	F1	6.94	LS	6877.98	129.46	0.74	1	0.25
F	8.16	299.37	F1	6.94	RA				1	0.05
F	8.16	299.37	F1	6.94	RL	2084.26	75.74	0.66		0.1
F	8.16	299.37	F1	6.94	RS	7068.33	132.81	0.73	1	0.15
F	8.16	299.37	F2	7.2	LA	1033.69	46.28	0.84	1	0.05
F	8.16	299.37	F2	7.2	LL	2531.7	75.29	0.78	2	0.15
F	8.16	299.37	F2	7.2	LS	7033.46	119.83	0.85	1	0.15
F	8.16	299.37	F2	7.2	RL	2392.81	69.3	0.87	1	0.1
F	8.16	299.37	F2	7.2	RS	7456.07	122.55	0.87	1	0.15
F	8.16	299.37	F3	6.81	LA	1091.77	48.5	0.86		0.15
F	8.16	299.37	F3	6.81	LA	693.36	39.57	0.82		0.15
F	8.16	299.37	F3	6.81	LL	2705.09	75.48	0.88	2	0.15
F	8.16	299.37	F3	6.81	LL	2111.56	66.85	0.87	2	0.15
F	8.16	299.37	F3	6.81	LS	7389.06	130.05	0.81	1	0.1
F	8.16	299.37	F3	6.81	LS	4917	107.46	0.79	1	0.1
F	8.16	299.37	F3	6.81	RA	1062.69	48.46	0.83	1	0.05
F	8.16	299.37	F3	6.81	RA	680.85	38.64	0.84	1	0.05
F	8.16	299.37	F3	6.81	RL	2481.76	73.92	0.84
F	8.16	299.37	F3	6.81	RL	2064.97	65.64	0.88
F	8.16	299.37	F3	6.81	RS	7507.2	127.77	0.85
F	8.16	299.37	F3	6.81	RS	5707.96	110.79	0.86
F	8.16	299.37	F4	6.58	LA	1103.45	50.99	0.81	1	0.05
F	8.16	299.37	F4	6.58	LL	2332.08	72.3	0.85	1	0.1
F	8.16	299.37	F4	6.58	LS	6945.3	128.6	0.8	1	0.25
F	8.16	299.37	F4	6.58	RA	1002.48	47.97	0.83		0.1
F	8.16	299.37	F4	6.58	RS	7069.19	127.7	0.83	1	0.25
F	8.16	299.37	F5	6.78	LA	1247.67	53.43	0.81	1	0.05
F	8.16	299.37	F5	6.78	LA	1168.45	51.19	0.83	1	0.05
F	8.16	299.37	F5	6.78	LL	2626.59	74.36	0.88		0.05
F	8.16	299.37	F5	6.78	LS	7058.91	124.03	0.85	2	0.25
F	8.16	299.37	F5	6.78	LS	7992.85	136.89	0.79	2	0.25
F	8.16	299.37	F5	6.78	RA	1048.47	54.35	0.66	1	0.05
F	8.16	299.37	F5	6.78	RL	2511.18	73.99	0.85	1	0.1
F	8.16	299.37	F5	6.78	RS	7197.57	124.78	0.86	2	0.4
F	8.16	299.37	F5	6.78	RS	7528.02	132.91	0.79	2	0.4
F	8.16	299.37	F6	6.92	LA	1119.56	52.87	0.73	2	0.15
F	8.16	299.37	F6	6.92	LL	2840.48	81.49	0.78		0.1
F	8.16	299.37	F6	6.92	LS	7388.55	130.79	0.78	2	0.4
F	8.16	299.37	F6	6.92	RA	1114.36	52.83	0.72	2	0.15
F	8.16	299.37	F6	6.92	RL	2930.75	81.68	0.8	1	0.15
F	8.16	299.37	F6	6.92	RS	7531.93	132.17	0.78	2	0.25
F	8.16	299.37	F7		LL			0.85	2	0.15
F	8.16	299.37	F7		LS			0.83
F	8.16	299.37	F7		RA					0.15
F	8.16	299.37	F7		RL			0.86	2	0.15
F	8.16	299.37	F7		RS			0.82	1	0.1
F	8.16	299.37	F8		LA			0.66		0.15
F	8.16	299.37	F8		LL			0.62		0.15
F	8.16	299.37	F8		LS			0.75	1	0.1
F	8.16	299.37	F8		RA			0.64	1	0.15
F	8.16	299.37	F8		RL			0.78	1	0.15
F	8.16	299.37	F8		RS			0.74	1	0.15
F	8.16	299.37	F9	6.78	LA	1417.7	56.7	0.82
F	8.16	299.37	F9	6.78	LL	2230.67	68.73	0.88	2	0.25
F	8.16	299.37	F9	6.78	LL	2486.94	73.82	0.85	2	0.25
F	8.16	299.37	F9	6.78	LS	5979.43	115.54	0.83	1	0.05
F	8.16	299.37	F9	6.78	LS	7226.27	127.02	0.83	1	0.05
F	8.16	299.37	F9	6.78	RA	486.54	34.82	0.74
F	8.16	299.37	F9	6.78	RA	1277.21	53.46	0.83
F	8.16	299.37	F9	6.78	RL	2268.3	69.32	0.87	2	0.4
F	8.16	299.37	F9	6.78	RL	2933.38	83.51	0.78	2	0.4
F	8.16	299.37	F9	6.78	RS	6322.35	116.83	0.86	2	0.25
F	8.16	299.37	F9	6.78	RS	7236.66	126.13	0.84	2	0.25
F	8.16	299.37	F10		LA			0.87	1	0.1
F	8.16	299.37	F10		LL			0.85		0.1
F	8.16	299.37	F10		LS			0.82	1	0.1
F	8.16	299.37	F10		RA			0.85
F	8.16	299.37	F10		RL			0.76
F	8.16	299.37	F10		RS			0.77	2	0.1
F	8.16	299.37	F11		LA			0.87
F	8.16	299.37	F11		LL			0.87
F	8.16	299.37	F11		LS			0.82	1	0.15
F	8.16	299.37	F11		RL			0.78
F	8.16	299.37	F11		RS			0.86	1	0.1
F	8.16	299.37	F12		LA			0.6		0.15
F	8.16	299.37	F12		LL			0.59	1	0.15
F	8.16	299.37	F12		LS			0.57	2	0.4
F	8.16	299.37	F12		RA			0.45		0.1
F	8.16	299.37	F12		RL			0.49	2	0.25
F	8.16	299.37	F12		RS			0.05	2	0.4
F	8.16	299.37	F13		LA			0.85		0.1
F	8.16	299.37	F13		LL			0.86	1	0.1
F	8.16	299.37	F13		LS			0.86	1	0.1
F	8.16	299.37	F13		RA			0.84
F	8.16	299.37	F13		RL			0.87		0.25
F	8.16	299.37	F13		RS			0.88	1	0.15
F	8.16	299.37	F14		LL			0.85
F	8.16	299.37	F14		LS			0.85		0.25
F	8.16	299.37	F14		RA			0.85		0.15
F	8.16	299.37	F14		RL			0.85	2	0.15
F	8.16	299.37	F14		RS			0.83	1	0.15
F	8.16	299.37	F15	6.93	LA	965.53	85.85	0.24		0.1
F	8.16	299.37	F15	6.93	LS	6756.81	125.31	0.78	1	0.15
F	8.16	299.37	F15	6.93	RA	1096.07	63.1	0.5		0.1
F	8.16	299.37	F15	6.93	RL	2386.76	82.55	0.63		0.1
F	8.16	299.37	F15	6.93	RS	6770.95	124.07	0.8	1	0.15
F	8.16	299.37	F16		LL			0.79	2	0.1
F	8.16	299.37	F16		LS			0.78	1	0.25
F	8.16	299.37	F16		RL			0.77
F	8.16	299.37	F16		RS			0.78	1	0.15
F	8.16	299.37	F17		LA			0.85	2	0.15
F	8.16	299.37	F17		LL			0.87	1	0.15
F	8.16	299.37	F17		LS			0.85	2	0.25
F	8.16	299.37	F17		RA			0.87	1	0.1
F	8.16	299.37	F17		RL			0.86	1	0.1
F	8.16	299.37	F17		RS			0.86	2	0.4
F	8.16	299.37	F18		LL			0.89	1	0.15
F	8.16	299.37	F18		LS			0.84	2	0.15
F	8.16	299.37	F18		RA			0.77
F	8.16	299.37	F18		RL					0.05
F	8.16	299.37	F18		RS			0.84	1	0.25
F	8.16	299.37	F19		LA					0.05
F	8.16	299.37	F19		LL			0.85		0.15
F	8.16	299.37	F19		LS			0.88	1	0.15
F	8.16	299.37	F19		RL			0.88		0.15
F	8.16	299.37	F19		RS			0.83	1	0.15
F	8.16	299.37	F20		LL			0.86	2	0.1
F	8.16	299.37	F20		LS			0.87	2	0.15
F	8.16	299.37	F20		RA			0.87
F	8.16	299.37	F20		RL			0.89	1	0.15
F	8.16	299.37	F20		RS			0.88
F	8.16	299.37	F21		LA				1	0.1
F	8.16	299.37	F21		LL				1	0.15
F	8.16	299.37	F21		LS				2	0.1
F	8.16	299.37	F21		RA				1	0.1
F	8.16	299.37	F21		RL				2	0.1
F	8.16	299.37	F21		RS				1	0.1
F	8.16	299.37	F22		LL			0.56
F	8.16	299.37	F22		LS			0.51	1	0.1
F	8.16	299.37	F22		RL			0.58		0.4
F	8.16	299.37	F22		RS			0.67	1	0.15
F	8.16	299.37	F23		LA			0.78
F	8.16	299.37	F23		LL			0.82	1	0.25
F	8.16	299.37	F23		LS			0.81	1	0.15
F	8.16	299.37	F23		RL			0.64	2	0.25
F	8.16	299.37	F23		RS			0.66	1	0.25
F	8.16	299.37	F24	7.16	LL	2513.76	75.33	0.78	1	0.25
F	8.16	299.37	F24	7.16	LS	7507.5	131.46	0.76	2	0.4
F	8.16	299.37	F24	7.16	RL	2687.33	78.28	0.77	2	0.1
F	8.16	299.37	F24	7.16	RS	7386.14	125.85	0.82	2	0.25
F	8.16	299.37	F25		LA			0.85		0.15
F	8.16	299.37	F25		LL			0.86	1	0.25
F	8.16	299.37	F25		LS			0.85	2	0.4
F	8.16	299.37	F25		RA			0.83		0.25
F	8.16	299.37	F25		RL			0.86	1	0.15
F	8.16	299.37	F25		RS			0.84	2	0.4
F	8.16	299.37	F26		LA			0.8		0.1
F	8.16	299.37	F26		LL			0.88	1	0.1
F	8.16	299.37	F26		LS			0.85	2	0.25
F	8.16	299.37	F26		RL			0.86	1	0.15
F	8.16	299.37	F26		RS			0.84	1	0.15
F	8.16	299.37	F27		LA					0.05
F	8.16	299.37	F27		LL					0.1
F	8.16	299.37	F27		LS				2	0.05
F	8.16	299.37	F27		RA				1	0.05
F	8.16	299.37	F27		RL					0.1
F	8.16	299.37	F27		RS				2	0.1
F	8.16	299.37	F28		LA			0.84		0.1
F	8.16	299.37	F28		LL			0.9	1	0.15
F	8.16	299.37	F28		LS			0.86	3	0.4
F	8.16	299.37	F28		RA			0.86	1	0.25
F	8.16	299.37	F28		RL			0.89	1	0.25
F	8.16	299.37	F28		RS			0.85
F	8.16	299.37	F29		LL					0.1
F	8.16	299.37	F29		LS				1	0.15
F	8.16	299.37	F29		RA					0.1
F	8.16	299.37	F29		RL				2	0.1
F	8.16	299.37	F29		RS				2	0.1
F	8.16	299.37	F30		LL			0.87	1	0.15
F	8.16	299.37	F30		LS			0.86	2	0.15
F	8.16	299.37	F30		RL			0.86	2	0.25
F	8.16	299.37	F30		RS			0.86	2	0.4
F	8.16	299.37	F31	7.02	LA	1052.06	48.47	0.8
F	8.16	299.37	F31	7.02	LS	6770.24	124.34	0.78	1	0.25
F	8.16	299.37	F31	7.02	RA	1081.52	47.97	0.84		0.1
F	8.16	299.37	F31	7.02	RL	2082.43	69.26	0.78	2	0.1
F	8.16	299.37	F31	7.02	RS	7013.12	128.14	0.76	1	0.1
F	8.16	299.37	F32	6.84	LA	720.97	40.76	0.8
F	8.16	299.37	F32	6.84	LL	2098.91	70.98	0.77	1	0.1
F	8.16	299.37	F32	6.84	LS	6506.86	120.19	0.83
F	8.16	299.37	F32	6.84	RA	547.23	34.73	0.83	2	0.1
F	8.16	299.37	F32	6.84	RL	2347.66	77.95	0.71
F	8.16	299.37	F32	6.84	RS	6777.16	122.11	0.84	1	0.4
F	8.16	299.37	F33	6.43	LA	1041.19	51.06	0.78	1	0.05
F	8.16	299.37	F33	6.43	LL	2357.06	76.8	0.78	1	0.1
F	8.16	299.37	F33	6.43	LS	6858.65	132.76	0.76	2	0.4
F	8.16	299.37	F33	6.43	RA	918.79	55.24	0.59	1	0.05
F	8.16	299.37	F33	6.43	RL	2261.56	77.87	0.73	1	0.15
F	8.16	299.37	F33	6.43	RS	6712.95	130.59	0.77	1	0.15
G	7.6	1384.29	G1	7.17	LA	1217.6	49.41	0.87
G	7.6	1384.29	G1	7.17	LL	2710.92	76.89	0.8
G	7.6	1384.29	G1	7.17	LS	7900.98	133.6	0.78	4	0.5
G	7.6	1384.29	G1	7.17	RA	1128.32	48.75	0.83
G	7.6	1384.29	G1	7.17	RL	2552.42	74.54	0.8	1	0.15
G	7.6	1384.29	G1	7.17	RS	7847.07	129.78	0.82	4	0.5
G	7.6	1384.29	G2	6.36	LA	777.05	44.27	0.78	2	0.1
G	7.6	1384.29	G2	6.36	LL	2221.83	69.92	0.9	1	0.15
G	7.6	1384.29	G2	6.36	LS	6693.08	124.9	0.85	2	0.4
G	7.6	1384.29	G2	6.36	RA	876.31	46.23	0.81	2	0.1
G	7.6	1384.29	G2	6.36	RL	2190.76	70.43	0.87	2	0.15
G	7.6	1384.29	G2	6.36	RS	6612.97	123.69	0.85	1	0.1
G	7.6	1384.29	G3	6.64	LA	769.56	41.44	0.85		0.1
G	7.6	1384.29	G3	6.64	LL					0.25
G	7.6	1384.29	G3	6.64	LS	5671.06	112.62	0.85	2	0.15
G	7.6	1384.29	G3	6.64	RA				1	0.15
G	7.6	1384.29	G3	6.64	RL	1724.02	61.48	0.86	1	0.15
G	7.6	1384.29	G3	6.64	RS	5828.27	112.47	0.87	4	0.25
G	7.6	1384.29	G4	6.92	LA	957.4	45.23	0.85
G	7.6	1384.29	G4	6.92	LL	2677.48	75.53	0.85
G	7.6	1384.29	G4	6.92	LS	7720.46	125.79	0.89	3	0.5
G	7.6	1384.29	G4	6.92	RA	1217.15	54.38	0.75
G	7.6	1384.29	G4	6.92	RL					0.15
G	7.6	1384.29	G4	6.92	RS	7717.83	128.11	0.85	4	0.5
G	7.6	1384.29	G5	6.85
G	7.6	1384.29	G6	6.51	LA	761.95	44.44	0.74	2	0.05
G	7.6	1384.29	G6	6.51	LL	2604.77	75.98	0.87	2	0.4
G	7.6	1384.29	G6	6.51	LS	6352.74	124.27	0.79	2	0.15
G	7.6	1384.29	G6	6.51	RA	1003.1	48.35	0.83		0.05
G	7.6	1384.29	G6	6.51	RL	2540.93	77.49	0.82	2	0.15
G	7.6	1384.29	G6	6.51	RS	7708.34	131.96	0.85	2	0.25
G	7.6	1384.29	G7	6.83	LA	988.92	47.9	0.79
G	7.6	1384.29	G7	6.83	LS	7611.12	134.8	0.77
G	7.6	1384.29	G7	6.83	RL	1160.06	50.12	0.85
G	7.6	1384.29	G7	6.83	RS	8164.78	132.64	0.85	3	0.4
G	7.6	1384.29	G8	6.63	LA	1098.92	50.55	0.81		0.1
G	7.6	1384.29	G8	6.63	LL	3010.79	81.25	0.86	2	0.15
G	7.6	1384.29	G8	6.63	LS	7421.1	133.96	0.78	3	0.4
G	7.6	1384.29	G8	6.63	RL	2939.39	80.54	0.86
G	7.6	1384.29	G8	6.63	RS	8701.97	140.5	0.84	3	0.5
G	7.6	1384.29	G9	6.4	LA	996.13	50.11	0.78
G	7.6	1384.29	G9	6.4	LL	2759.27	84.38	0.76		0.05
G	7.6	1384.29	G9	6.4	LS	7836.37	137.87	0.81	3	0.25
G	7.6	1384.29	G9	6.4	RA	1042.47	49.74	0.83	1	0.05
G	7.6	1384.29	G9	6.4	RL	2681.82	81.32	0.8	1	0.1
G	7.6	1384.29	G9	6.4	RS	7875.71	139.84	0.79	4	0.5
G	7.6	1384.29	G10	6.71	LA	1093.85	49.87	0.82		0.1
G	7.6	1384.29	G10	6.71	LL	3101.04	82.95	0.84	2	0.1
G	7.6	1384.29	G10	6.71	LS	8246.44	138.11	0.81	3	0.15
G	7.6	1384.29	G10	6.71	RA	1041.49	48.29	0.84	2	0.15
G	7.6	1384.29	G10	6.71	RL	2957.34	80.92	0.85	1	0.15
G	7.6	1384.29	G10	6.71	RS	8193.64	136.81	0.82	3	0.5
G	7.6	1384.29	G11	7.06	LA	956.28	47.98	0.74
G	7.6	1384.29	G11	7.06	LL	2704.96	78.28	0.79	2	0.25
G	7.6	1384.29	G11	7.06	LS	8413.54	137.7	0.79	4	0.4
G	7.6	1384.29	G11	7.06	RA	1238.29	57.18	0.67	1	0.05
G	7.6	1384.29	G11	7.06	RL	2154.33	72.11	0.74	2	0.25
G	7.6	1384.29	G11	7.06	RS	8107.76	141.62	0.72	3	0.4
G	7.6	1384.29	G12	7.22	LA	981.57	45.17	0.84	2	0.1
G	7.6	1384.29	G12	7.22	LL	2746.39	73.48	0.89	1	0.15
G	7.6	1384.29	G12	7.22	LS	8375.07	130.5	0.86
G	7.6	1384.29	G12	7.22	RL	2774.84	73.61	0.89	2	0.15
G	7.6	1384.29	G12	7.22	RS	8206.58	128.78	0.86	3	0.5
G	7.6	1384.29	G13	6.97	LA	1099.43	48.5	0.84		0.1
G	7.6	1384.29	G13	6.97	LL	2925.76	79.87	0.83	1	0.15
G	7.6	1384.29	G13	6.97	LS	8167.57	131.77	0.85	4	0.5
G	7.6	1384.29	G13	6.97	RA	993.55	47.09	0.81		0.05
G	7.6	1384.29	G13	6.97	RL	2945.42	80.79	0.81	1	0.15
G	7.6	1384.29	G13	6.97	RS	8201.31	130.03	0.88	3	0.4
G	7.6	1384.29	G14	6.56	LA	963.72	45.78	0.88		0.1
G	7.6	1384.29	G14	6.56	LL	2582.2	81.15	0.75	1	0.1
G	7.6	1384.29	G14	6.56	LS	7268.38	127.72	0.85	3	0.4
G	7.6	1384.29	G14	6.56	RA	950.96	47.01	0.82	1	0.05
G	7.6	1384.29	G14	6.56	RL	2567.49	76.5	0.84	1	0.1
G	7.6	1384.29	G14	6.56	RS	7144.37	127.2	0.85	3	0.4
G	7.6	1384.29	G15	6.7	LA	1046.4	52.41	0.71		0.05
G	7.6	1384.29	G15	6.7	LL	2789.45	78.03	0.86	1	0.15
G	7.6	1384.29	G15	6.7	LS	7676.19	130.5	0.85	5	0.5
G	7.6	1384.29	G15	6.7	RA	1038.83	47.35	0.87
G	7.6	1384.29	G15	6.7	RL	2976.6	80.48	0.86	1	0.15
G	7.6	1384.29	G15	6.7	RS	7748.74	130.1	0.86	5	0.5
G	7.6	1384.29	G16	6.86	LA	1225.45	51.93	0.83		0.1
G	7.6	1384.29	G16	6.86	LL	2883.96	79.68	0.83		0.1
G	7.6	1384.29	G16	6.86	LS	7821.15	131.29	0.83	5	0.5
G	7.6	1384.29	G16	6.86	RA				2	0.1
G	7.6	1384.29	G16	6.86	RL				1	0.15
G	7.6	1384.29	G16	6.86	RS				4	0.5
G	7.6	1384.29	G17	6.27	LA	958.72	48.82	0.81
G	7.6	1384.29	G17	6.27	LL	2269.28	72.37	0.87		0.1
G	7.6	1384.29	G17	6.27	LS	6689.29	124.79	0.86	1	0.1
G	7.6	1384.29	G17	6.27	RA	955.03	47.38	0.85	1	0.1
G	7.6	1384.29	G17	6.27	RL	2514.35	75.27	0.89	1	0.15
G	7.6	1384.29	G17	6.27	RS	6893.24	126.41	0.87	3	0.5
G	7.6	1384.29	G18	6.33	LA	929.9	49.79	0.74		0.1
G	7.6	1384.29	G18	6.33	LL	2270.4	75.88	0.78	1	0.1
G	7.6	1384.29	G18	6.33	LS	6931.36	136.49	0.74	2	0.25
G	7.6	1384.29	G18	6.33	RA	931.23	50.48	0.73	1	0.05
G	7.6	1384.29	G18	6.33	RL	2235.36	80.94	0.68	2	0.1
G	7.6	1384.29	G18	6.33	RS	6973.02	133.21	0.78	3	0.25
H	8.16	299.37	H1	6.76
H	8.16	299.37	H2	6.37	LL				2	0.25
H	8.16	299.37	H2	6.37	LS					0.05
H	8.16	299.37	H2	6.37	RA				1	0.05
H	8.16	299.37	H2	6.37	RL				2	0.1
H	8.16	299.37	H3	7.28	LL					0.1
H	8.16	299.37	H3	7.28	RL				1	0.15
H	8.16	299.37	H3	7.28	RS				2	0.4
H	8.16	299.37	H4	6.57	LA					0.1
H	8.16	299.37	H4	6.57	LL				2	0.15
H	8.16	299.37	H4	6.57	LS				2	0.25
H	8.16	299.37	H4	6.57	RA				2	0.1
H	8.16	299.37	H4	6.57	RL				2	0.15
H	8.16	299.37	H4	6.57	RS				2	0.15
H	8.16	299.37	H5	6.46
H	8.16	299.37	H6	6.59	LA	942.54	46.56	0.83	1	0.05
H	8.16	299.37	H6	6.59	LL	2338.48	71.13	0.88
H	8.16	299.37	H6	6.59	LS	6760.28	127.2	0.8	1	0.15
H	8.16	299.37	H6	6.59	RA	940.74	45.86	0.85		0.05
H	8.16	299.37	H6	6.59	RL	2275.53	70.38	0.88	1	0.1
H	8.16	299.37	H6	6.59	RS	6782.11	125.32	0.82	1	0.25
H	8.16	299.37	H7	7.18	LA	1080.83	47.11	0.85
H	8.16	299.37	H7	7.18	LL	2508.13	74.07	0.8
H	8.16	299.37	H7	7.18	LS	7071.23	122.12	0.83
H	8.16	299.37	H7	7.18	RA	1071.36	47.14	0.84
H	8.16	299.37	H7	7.18	RL	2487.13	70.97	0.86
H	8.16	299.37	H7	7.18	RS	6967.61	120.49	0.84
H	8.16	299.37	H8	6.12	LA	693.21	41.48	0.83	2	0.1
H	8.16	299.37	H8	6.12	LL	2247.69	73.57	0.85		0.1
H	8.16	299.37	H8	6.12	LS	6996.22	141.41	0.72	2	0.25
H	8.16	299.37	H8	6.12	RA	429.91	33.38	0.79
H	8.16	299.37	H8	6.12	RL	2181.98	79.39	0.71		0.15
H	8.16	299.37	H8	6.12	RS	6794.11	127.56	0.86	2	0.1
H	8.16	299.37	H9	6.99	LA	879.64	43.67	0.83
H	8.16	299.37	H9	6.99	LL	2058.05	65.92	0.85
H	8.16	299.37	H9	6.99	LS	6573.72	117.9	0.85
H	8.16	299.37	H9	6.99	RA	564.93	35.05	0.83
H	8.16	299.37	H9	6.99	RL	1812.98	61.1	0.87
H	8.16	299.37	H9	6.99	RS	6434.87	115.31	0.87
H	8.16	299.37	H10	6.55	LA	576.3	35.92	0.86
H	8.16	299.37	H10	6.55	LL	2010.16	66.71	0.87
H	8.16	299.37	H10	6.55	LS	6230.62	119.21	0.84
H	8.16	299.37	H10	6.55	RA	492.52	34.38	0.8
H	8.16	299.37	H10	6.55	RL	1908.71	65.87	0.84
H	8.16	299.37	H10	6.55	RS	6329.14	124.5	0.78
H	8.16	299.37	H11	7.16	LA	1087.37	50.3	0.75		0.1
H	8.16	299.37	H11	7.16	LS	6882.68	125.44	0.77	1	0.15
H	8.16	299.37	H11	7.16	RA	816.75	43.15	0.77		0.05
H	8.16	299.37	H11	7.16	RL	1977.97	65.08	0.82	2	0.25
H	8.16	299.37	H11	7.16	RS	6981.03	122.67	0.81	1	0.25
H	8.16	299.37	H12	6.85
H	8.16	299.37	H13	6.55
H	8.16	299.37	H14	7.09	LA				2	0.15
H	8.16	299.37	H14	7.09	LL				1	0.15
H	8.16	299.37	H14	7.09	LS				2	0.15
H	8.16	299.37	H14	7.09	RA				1	0.1
H	8.16	299.37	H14	7.09	RL				1	0.15
H	8.16	299.37	H14	7.09	RS				2	0.15
H	8.16	299.37	H15	6.88	LA	1183.64	50.17	0.86		0.1
H	8.16	299.37	H15	6.88	LL	2557.73	75.68	0.82
H	8.16	299.37	H15	6.88	LS	7219.08	128.9	0.79	2	0.4
H	8.16	299.37	H15	6.88	RA	1050.31	48.04	0.83		0.05
H	8.16	299.37	H15	6.88	RL	2440.51	71.48	0.87	1	0.1
H	8.16	299.37	H15	6.88	RS	6869.22	123.62	0.82	2	0.25
I	7.6	1384.29	I1	6.38	LA	1104.35	50.38	0.86
I	7.6	1384.29	I1	6.38	LL	2445.87	74.34	0.87
I	7.6	1384.29	I1	6.38	LS	7081.19	129.41	0.83
I	7.6	1384.29	I1	6.38	RA	749.94	41.88	0.84
I	7.6	1384.29	I1	6.38	RL	2377.32	78.05	0.77
I	7.6	1384.29	I1	6.38	RS	6909.47	128.18	0.83
I	7.6	1384.29	I2	6.79	LA	1015.42	49.79	0.76
I	7.6	1384.29	I2	6.79	LL	2927.5	79.6	0.86
I	7.6	1384.29	I2	6.79	LS	7716.56	138.68	0.74
I	7.6	1384.29	I2	6.79	RA	1112.11	51.75	0.77
I	7.6	1384.29	I2	6.79	RL	2920.31	82.22	0.8
I	7.6	1384.29	I2	6.79	RS	7791.4	144.16	0.69
I	7.6	1384.29	I3	7.05	LA	1101.73	53.45	0.69	1	0.1
I	7.6	1384.29	I3	7.05	LL	2907.91	87.4	0.68	1	0.25
I	7.6	1384.29	I3	7.05	LS	7498.53	141.44	0.67	3	0.4
I	7.6	1384.29	I3	7.05	RA	1071.05	53.81	0.66		0.15
I	7.6	1384.29	I3	7.05	RL	2822.1	88.43	0.64	1	0.1
I	7.6	1384.29	I3	7.05	RS	7599.51	150.46	0.6	4	0.4
I	7.6	1384.29	I4	6.03	LA				2	0.05
I	7.6	1384.29	I4	6.03	LL				2	0.15
I	7.6	1384.29	I4	6.03	LS				3	0.5
I	7.6	1384.29	I4	6.03	RA				2	0.05
I	7.6	1384.29	I4	6.03	RL				2	0.25
I	7.6	1384.29	I4	6.03	RS				3	0.4
I	7.6	1384.29	I5	6.45	LA				1	0.05
I	7.6	1384.29	I5	6.45	LL				1	0.15
I	7.6	1384.29	I5	6.45	LS				3	0.4
I	7.6	1384.29	I5	6.45	RA				1	0.05
I	7.6	1384.29	I5	6.45	RL				1	0.25
I	7.6	1384.29	I5	6.45	RS				3	0.4
I	7.6	1384.29	I6	6.5	LA	949.68	48.65	0.78
I	7.6	1384.29	I6	6.5	RA	842.63	44.5	0.82
I	7.6	1384.29	I6	6.5	RL	2766	78.8	0.86
I	7.6	1384.29	I6	6.5	RS	6788.81	123.33	0.86
I	7.6	1384.29	I7	6.8	LA	1195.07	54.53	0.74	2	0.1
I	7.6	1384.29	I7	6.8	LL	3030.36	86.84	0.74		0.1
I	7.6	1384.29	I7	6.8	LS	7816.31	146.55	0.67	3	0.5
I	7.6	1384.29	I7	6.8	RA	1198.77	56.79	0.69	2	0.05
I	7.6	1384.29	I7	6.8	RL	3026.96	88.33	0.72		0.1
I	7.6	1384.29	I7	6.8	RS	7972.38	142.16	0.73	3	0.4
I	7.6	1384.29	I8	6.6	LA	1003.19	51.57	0.72
I	7.6	1384.29	I8	6.6	LL	2836.04	84.53	0.76
I	7.6	1384.29	I8	6.6	LS	8117.92	140.63	0.78
I	7.6	1384.29	I8	6.6	RA	1113.76	50.58	0.83
I	7.6	1384.29	I8	6.6	RL	2820.22	87.26	0.7
I	7.6	1384.29	I8	6.6	RS	7918.56	134.69	0.83
I	7.6	1384.29	I9	6.55	LA	743.64	42.29	0.8
I	7.6	1384.29	I9	6.55	LL	2126.95	70.23	0.83
I	7.6	1384.29	I9	6.55	LS	6525.43	130.49	0.73
I	7.6	1384.29	I9	6.55	RA	815.43	43.56	0.82
I	7.6	1384.29	I9	6.55	RL	2381.27	74.62	0.82
I	7.6	1384.29	I9	6.55	RS	7180.81	131.14	0.8
I	7.6	1384.29	I10	6.94	LA					0.1
I	7.6	1384.29	I10	6.94	LL					0.15
I	7.6	1384.29	I10	6.94	LS				5	0.5
I	7.6	1384.29	I10	6.94	RA				1	0.1
I	7.6	1384.29	I10	6.94	RL				1	0.15
I	7.6	1384.29	I10	6.94	RS				4	0.4
I	7.6	1384.29	I11	7
I	7.6	1384.29	I12	6.3	LA	1002.42	49.97	0.8
I	7.6	1384.29	I12	6.3	LL	2530.38	75.61	0.88
I	7.6	1384.29	I12	6.3	LS	6788.02	126.12	0.85
I	7.6	1384.29	I12	6.3	RA	1072.74	50.14	0.85
I	7.6	1384.29	I12	6.3	RL	2527.64	75.67	0.88
I	7.6	1384.29	I12	6.3	RS	6976.05	127.17	0.86
I	7.6	1384.29	I13	7.04	LA	966.75	46.98	0.78	1	0.05
I	7.6	1384.29	I13	7.04	LL	2560.02	73.63	0.84		0.15
I	7.6	1384.29	I13	7.04	LS	7429.16	127.08	0.82	4	0.5
I	7.6	1384.29	I13	7.04	RA	983.82	45.76	0.84	1	0.05
I	7.6	1384.29	I13	7.04	RL	2584.57	72.8	0.87	1	0.25
I	7.6	1384.29	I13	7.04	RS	7217.53	124.11	0.84	4	0.25
I	7.6	1384.29	I14	6.61	LA					0.1
I	7.6	1384.29	I14	6.61	LL				1	0.15
I	7.6	1384.29	I14	6.61	RA				1	0.05
I	7.6	1384.29	I14	6.61	RL				2	0.15
I	7.6	1384.29	I14	6.61	RS				4	0.5
I	7.6	1384.29	I15	6.5	LA	967.83	46.27	0.87
I	7.6	1384.29	I15	6.5	LL	2691.93	77	0.88
I	7.6	1384.29	I15	6.5	LS	7658.2	132.97	0.84
I	7.6	1384.29	I15	6.5	RA	820.27	43.2	0.85
I	7.6	1384.29	I15	6.5	RL	2639.38	76.71	0.87
I	7.6	1384.29	I15	6.5	RS	7652.59	132.46	0.84
I	7.6	1384.29	I16	6.85	LL	2828.71	77.53	0.86
I	7.6	1384.29	I16	6.85	LS	7732.66	129.78	0.84
I	7.6	1384.29	I16	6.85	RA	1039.49	49.78	0.77
I	7.6	1384.29	I16	6.85	RL	2849.22	78.62	0.85
I	7.6	1384.29	I16	6.85	RS	7869.84	128.9	0.87
J	7.3	2896.95	J1	6.53	LA	790.86	48.49	0.65		0.15
J	7.3	2896.95	J1	6.53	LL	2785.82	84.31	0.75	1	0.1
J	7.3	2896.95	J1	6.53	LS	7587.21	140.19	0.74	5	0.5
J	7.3	2896.95	J1	6.53	RA	1182.36	56.99	0.7		0.15
J	7.3	2896.95	J1	6.53	RL	2765.44	85.6	0.73	2	0.15
J	7.3	2896.95	J1	6.53	RS	7625.26	142.17	0.73	4	0.5
J	7.3	2896.95	J2	6.61	LA	858.83	44.05	0.84
J	7.3	2896.95	J2	6.61	LL	2420.79	72.3	0.88
J	7.3	2896.95	J2	6.61	LS	6670.94	123.11	0.84
J	7.3	2896.95	J2	6.61	RA	842.2	44.43	0.81
J	7.3	2896.95	J2	6.61	RL	2370.91	73.54	0.83
J	7.3	2896.95	J2	6.61	RS	6714.11	125.87	0.81
J	7.3	2896.95	J3	6.69	LA	792.9	43.84	0.77
J	7.3	2896.95	J3	6.69	LL	2207.63	69.51	0.86
J	7.3	2896.95	J3	6.69	LS	7824.56	132.07	0.84
J	7.3	2896.95	J3	6.69	RA	801.96	48.11	0.65
J	7.3	2896.95	J3	6.69	RL	1850.76	67.34	0.77
J	7.3	2896.95	J3	6.69	RS	7547	134.86	0.78
J	7.3	2896.95	J4	6.82	LA	1124.47	57.31	0.63		0.15
J	7.3	2896.95	J4	6.82	LL	2719.07	87.29	0.66	2	0.15
J	7.3	2896.95	J4	6.82	LS	8078.64	152.01	0.64	5	0.5
J	7.3	2896.95	J4	6.82	RA	1120.64	58.17	0.61
J	7.3	2896.95	J4	6.82	RL	2915.06	98.29	0.56	2	0.15
J	7.3	2896.95	J4	6.82	RS	8456.4	151.12	0.68	5	0.5
J	7.3	2896.95	J5	6.7	LA	999.09	47.27	0.84	2	0.15
J	7.3	2896.95	J5	6.7	LL	2336.86	72.81	0.83		0.25
J	7.3	2896.95	J5	6.7	LS	7392.02	128.65	0.84	5	0.5
J	7.3	2896.95	J5	6.7	RA	849.38	43.47	0.84		0.1
J	7.3	2896.95	J5	6.7	RL	2409.47	72.64	0.86	2	0.15
J	7.3	2896.95	J5	6.7	RS	7368.63	127.72	0.85	5	0.5
J	7.3	2896.95	J6	6.52	LL					0.15
J	7.3	2896.95	J6	6.52	LS				5	0.5
J	7.3	2896.95	J6	6.52	RA				2	0.05
J	7.3	2896.95	J6	6.52	RL				2	0.25
J	7.3	2896.95	J6	6.52	RS				5	0.5
J	7.3	2896.95	J7	6.72	LA	982.14	48.63	0.78
J	7.3	2896.95	J7	6.72	LL	2695.69	80.62	0.78
J	7.3	2896.95	J7	6.72	LS	7721.25	131.5	0.83
J	7.3	2896.95	J7	6.72	RA	1012.47	47.47	0.84
J	7.3	2896.95	J7	6.72	RL	2942.82	80.14	0.86
J	7.3	2896.95	J7	6.72	RS	8003.33	135	0.82
K	7.8	825.46	K1	6.97	LA	1039.96	49.79	0.76	1	0.05
K	7.8	825.46	K1	6.97	LS	6819.2	121.42	0.83	3	0.25
K	7.8	825.46	K1	6.97	RA	1030.2	47.88	0.81		0.05
K	7.8	825.46	K1	6.97	RL	2254.59	70.42	0.82		0.1
K	7.8	825.46	K1	6.97	RS	7204.68	122.75	0.86	2	0.25
K	7.8	825.46	K2	6.63	LA	1021.44	50	0.77		0.1
K	7.8	825.46	K2	6.63	LL	2735.58	83.05	0.75	2	0.1
K	7.8	825.46	K2	6.63	LS	7206.25	131.27	0.79
K	7.8	825.46	K2	6.63	RL	2610.89	92.26	0.58		0.15
K	7.8	825.46	K2	6.63	RS	7461.2	141.65	0.7
K	7.8	825.46	K3	7.03	LL				1	0.15
K	7.8	825.46	K3	7.03	LS				4	0.5
K	7.8	825.46	K3	7.03	RL				1	0.25
K	7.8	825.46	K3	7.03	RS				4	0.4
K	7.8	825.46	K4	7.14
K	7.8	825.46	K5	7.4	LA	1088.11	47.37	0.82	2	0.15
K	7.8	825.46	K5	7.4	LL	2669.84	72.52	0.86	2	0.15
K	7.8	825.46	K5	7.4	LS	7538.55	123.51	0.84	4	0.4
K	7.8	825.46	K5	7.4	RA	815.67	41.27	0.81		0.15
K	7.8	825.46	K5	7.4	RL	2443.07	69.58	0.86	1	0.15
K	7.8	825.46	K5	7.4	RS	7816.85	124.71	0.85	3	0.4
K	7.8	825.46	K6	7.12	LA	1157.29	53.87	0.7		0.1
K	7.8	825.46	K6	7.12	LL	2660.87	80.83	0.72
K	7.8	825.46	K6	7.12	LS	7754.71	141.37	0.68
K	7.8	825.46	K6	7.12	RA	1440.62	61.63	0.67
K	7.8	825.46	K6	7.12	RL	2751.1	87.73	0.63
K	7.8	825.46	K6	7.12	RS	7699.98	144.27	0.65
K	7.8	825.46	K7	6.71	LA	887.23	44.29	0.85	1	0.05
K	7.8	825.46	K7	6.71	LL	1907.19	66.53	0.81	2	0.15
K	7.8	825.46	K7	6.71	LS	7288.15	126.12	0.86	3	0.25
K	7.8	825.46	K7	6.71	RA	986.04	46.77	0.84	1	0.1
K	7.8	825.46	K7	6.71	RL	2361.38	71.78	0.86	1	0.15
K	7.8	825.46	K7	6.71	RS	7133.4	124.89	0.86	2	0.25
K	7.8	825.46	K8		LA				1	0.05
K	7.8	825.46	K8		LL				1	0.15
K	7.8	825.46	K8		LS				4	0.5
K	7.8	825.46	K8		RA				1	0.1
K	7.8	825.46	K8		RL				2	0.15
K	7.8	825.46	K8		RS				4	0.5
K	7.8	825.46	K9	6.29	LA	729.85	42.38	0.81
K	7.8	825.46	K9	6.29	LL	2350.38	74	0.86
K	7.8	825.46	K9	6.29	LS	6558.56	124.9	0.84
K	7.8	825.46	K9	6.29	RA	773.72	42.46	0.86
K	7.8	825.46	K9	6.29	RL	2324.61	73.65	0.86
K	7.8	825.46	K9	6.29	RS	6603.05	123.97	0.86
K	7.8	825.46	K10	6.57	LA	925.07	45.46	0.86
K	7.8	825.46	K10	6.57	LL	2431.24	73.11	0.87	2	0.1
K	7.8	825.46	K10	6.57	LS	7457.27	130.13	0.84	3	0.4
K	7.8	825.46	K10	6.57	RA	910.22	45.88	0.83		0.1
K	7.8	825.46	K10	6.57	RL	2385.95	71.62	0.89		0.15
K	7.8	825.46	K10	6.57	RS	7560.83	132.28	0.83	5	0.5
K	7.8	825.46	K11	7.06	LA				1	0.1
K	7.8	825.46	K11	7.06	LL				1	0.15
K	7.8	825.46	K11	7.06	LS				4	0.5
K	7.8	825.46	K11	7.06	RA				1	0.1
K	7.8	825.46	K11	7.06	RL				1	0.1
K	7.8	825.46	K11	7.06	RS				2	0.4
K	7.8	825.46	K12	6.89	LA	1174.86	51.07	0.82
K	7.8	825.46	K12	6.89	LL	2898.74	80.17	0.82
K	7.8	825.46	K12	6.89	LS	7801.33	131.84	0.82
K	7.8	825.46	K12	6.89	RA	1055.76	49.46	0.79
K	7.8	825.46	K12	6.89	RL	2922.49	77.89	0.88
K	7.8	825.46	K12	6.89	RS	7398.17	126.5	0.84
K	7.8	825.46	K13	6.87	LA	962.94	45.93	0.84
K	7.8	825.46	K13	6.87	LL	2782.96	76.19	0.88
K	7.8	825.46	K13	6.87	LS	7930.79	130.98	0.85
K	7.8	825.46	K13	6.87	RA	1045.5	51.12	0.73
K	7.8	825.46	K13	6.87	RL	2794.87	82.84	0.75
K	7.8	825.46	K13	6.87	RS	7799.17	128.6	0.86
K	7.8	825.46	K14	6.7	LL				1	0.15
K	7.8	825.46	K14	6.7	LS				4	0.5
K	7.8	825.46	K14	6.7	RS				5	0.5
K	7.8	825.46	K15	6.92
K	7.8	825.46	K16	6.51	LA	951.73	47.43	0.82
K	7.8	825.46	K16	6.51	LL	2498.93	74.13	0.88
K	7.8	825.46	K16	6.51	LS	5814.05	123.17	0.74
K	7.8	825.46	K16	6.51	RA	1020.79	49.9	0.79
K	7.8	825.46	K16	6.51	RL	2521.8	74.18	0.89
K	7.8	825.46	K16	6.51	RS	7010.28	126.85	0.84
L	7.6	1384.29	L1	6.51	LA	562.61	56.39	0.34		0.1
L	7.6	1384.29	L1	6.51	LL	1916.67	69.17	0.77	1	0.15
L	7.6	1384.29	L1	6.51	LS	6682.91	123.17	0.85	3	0.25
L	7.6	1384.29	L1	6.51	RA	524.83	61.92	0.26		0.1
L	7.6	1384.29	L1	6.51	RL	2009.35	67.55	0.85	2	0.15
L	7.6	1384.29	L1	6.51	RS	6548.8	123.57	0.83	3	0.4
L	7.6	1384.29	L2	6.77
L	7.6	1384.29	L3	6.77	LA	845.59	42.9	0.85	1	0.1
L	7.6	1384.29	L3	6.77	LL	2596.15	75.31	0.85	1	0.15
L	7.6	1384.29	L3	6.77	LS	7507.44	129.44	0.83	2	0.4
L	7.6	1384.29	L3	6.77	RA	855.48	43.47	0.84	1	0.1
L	7.6	1384.29	L3	6.77	RL	2616.75	78.16	0.8	1	0.15
L	7.6	1384.29	L3	6.77	RS	7400.37	125.62	0.87	3	0.4
L	7.6	1384.29	L4	6.94	LA	1144.28	50.75	0.8
L	7.6	1384.29	L4	6.94	LL	2612.56	75.99	0.82
L	7.6	1384.29	L4	6.94	LS	7861.52	140.58	0.72
L	7.6	1384.29	L4	6.94	RA	1170.32	53.44	0.74
L	7.6	1384.29	L4	6.94	RL	2523.15	76.91	0.77
L	7.6	1384.29	L4	6.94	RS	8218.16	142.18	0.74
L	7.6	1384.29	L5	6.93	LA	1030.02	47.93	0.81		0.05
L	7.6	1384.29	L5	6.93	LL	2465.97	74.33	0.81		0.15
L	7.6	1384.29	L5	6.93	LS	7309.42	126.55	0.83	2	0.4
L	7.6	1384.29	L5	6.93	RA	1103.92	49.04	0.83		0.15
L	7.6	1384.29	L5	6.93	RL	2341.14	71.11	0.84	1	0.1
L	7.6	1384.29	L5	6.93	RS	7372.3	125.84	0.84	2	0.4
L	7.6	1384.29	L6	6.74	LA	1150.19	52.84	0.77	1	0.1
L	7.6	1384.29	L6	6.74	LL	2925.19	83.57	0.78	1	0.15
L	7.6	1384.29	L6	6.74	LS	7504.64	137.86	0.74	3	0.5
L	7.6	1384.29	L6	6.74	RA	1080.59	50.9	0.78	1
L	7.6	1384.29	L6	6.74	RL	2816.8	96.33	0.57	1	0.15
L	7.6	1384.29	L6	6.74	RS	7843.77	137.57	0.77	2	0.4
L	7.6	1384.29	L7	6.64	LA				1	0.1
L	7.6	1384.29	L7	6.64	LL				1	0.15
L	7.6	1384.29	L7	6.64	LS				5	0.5
L	7.6	1384.29	L7	6.64	RA				1	0.05
L	7.6	1384.29	L7	6.64	RL				1	0.15
L	7.6	1384.29	L7	6.64	RS				3	0.25
L	7.6	1384.29	L8	6.68	LA	980.32	46.67	0.85
L	7.6	1384.29	L8	6.68	LL	2309.26	78.41	0.71
L	7.6	1384.29	L8	6.68	LS	6360.21	126.72	0.74
L	7.6	1384.29	L8	6.68	RA	1053.6	49.99	0.79
L	7.6	1384.29	L8	6.68	RL	2279.92	70.77	0.86
L	7.6	1384.29	L8	6.68	RS	7193.98	128.08	0.82
L	7.6	1384.29	L9	6.51	LA	835.08	43.31	0.86
L	7.6	1384.29	L9	6.51	LL	2429.95	73.64	0.86
L	7.6	1384.29	L9	6.51	LS	6986.74	128.03	0.82
L	7.6	1384.29	L9	6.51	RA	858.53	44.51	0.84
L	7.6	1384.29	L9	6.51	RL	2462.1	74.79	0.85
L	7.6	1384.29	L9	6.51	RS	7054.46	127.07	0.84
L	7.6	1384.29	L10	6.58	LA				1	0.1
L	7.6	1384.29	L10	6.58	LL				2	0.15
L	7.6	1384.29	L10	6.58	LS				5	0.5
L	7.6	1384.29	L10	6.58	RA				1
L	7.6	1384.29	L10	6.58	RL				1	0.15
L	7.6	1384.29	L10	6.58	RS				4	0.5
L	7.6	1384.29	L11	6.75	LA	845.94	42.99	0.85
L	7.6	1384.29	L11	6.75	LL	2061.66	67.59	0.84	1	0.15
L	7.6	1384.29	L11	6.75	LS	7156.98	125.97	0.84	2	0.4
L	7.6	1384.29	L11	6.75	RA	815.08	42.37	0.84	1	0.05
L	7.6	1384.29	L11	6.75	RL	2227.04	69.47	0.86	2	0.15
L	7.6	1384.29	L11	6.75	RS	7318.93	128.21	0.83	3	0.4
L	7.6	1384.29	L12	6.75	LA	917.69	46.35	0.8	2	0.1
L	7.6	1384.29	L12	6.75	LL	2767.6	77.04	0.87	2	0.1
L	7.6	1384.29	L12	6.75	LS	7305.99	127.74	0.83	3	0.4
L	7.6	1384.29	L12	6.75	RA	909.15	45.53	0.82		0.15
L	7.6	1384.29	L12	6.75	RL	2415.5	72.44	0.86	1	0.15
L	7.6	1384.29	L12	6.75	RS	7319.63	132.79	0.77	3	0.25
L	7.6	1384.29	L13	6.63	LL				1	0.1
L	7.6	1384.29	L13	6.63	LS				4	0.5
L	7.6	1384.29	L13	6.63	RL				1	0.15
L	7.6	1384.29	L13	6.63	RS				5	0.5
L	7.6	1384.29	L14	6.86	LA	1027.56	51.99	0.7	1	0.1
L	7.6	1384.29	L14	6.86	LL	2474.65	90.89	0.55	2	0.1
L	7.6	1384.29	L14	6.86	LS	7276.55	142.97	0.65	4	0.5
L	7.6	1384.29	L14	6.86	RA	1066.69	52.14	0.72	2	0.1
L	7.6	1384.29	L14	6.86	RL	2509.62	84.3	0.65		0.1
L	7.6	1384.29	L14	6.86	RS	7151.47	136.86	0.7	5	0.5
L	7.6	1384.29	L15	6.89	LA	1008.82	47.79	0.81	1	0.05
L	7.6	1384.29	L15	6.89	LL	2764.75	89.59	0.63	1	0.15
L	7.6	1384.29	L15	6.89	LS	7749.06	139.22	0.73	4	0.5
L	7.6	1384.29	L15	6.89	RL	2759.38	82.2	0.75	2	0.1
L	7.6	1384.29	L15	6.89	RS	7648.77	137.14	0.74	3	0.4
L	7.6	1384.29	L16	6.31	LA	865.75	59.71	0.48
L	7.6	1384.29	L16	6.31	LL	2479.61	101.27	0.48	2	0.15
L	7.6	1384.29	L16	6.31	LS	7175.23	153.42	0.61	2	0.4
L	7.6	1384.29	L16	6.31	RA	999.19	52.85	0.71
L	7.6	1384.29	L16	6.31	RL	2420.16	94.7	0.54	2	0.15
L	7.6	1384.29	L16	6.31	RS	6767.83	150.13	0.6	1	0.15
