# Supplementary material for: Ocean acidification alters morphology of all otolith types in Clark’s anemonefish (Amphiprion clarkii)
Source: PeerJ. 2019 Jan 7;7:e6152. doi: 10.7717/peerj.6152 (PMC6327886; doi:10.7717/peerj.6152)
Supplement: Supplemental Information 1 — Annotated R code used to run statistical analyses on fish and otolith morphometric data. [file peerj-07-6152-s003.r]

#########################################################################################

# All code by Robert J Holmberg except where noted. #

### SETUP (run this first) ##############################################################

rm(list=ls()) # clear R environment
cat("\014") # clear R console
dev.off() # clear R plots
getwd() # display the working directory
setwd("") # set the working directory
library(gvlma) # load gvlma pkg for regression diagnostics
library(car) # load car pkg for Box-Tidwell
library(BaylorEdPsych) # load BaylorEdPsych pkg for glm pseudo R2
library(faraway) # load faraway pkg for half-normal plots
library(psych) # load psych pkg for PCA
library(multcomp) # load multcomp pkg for Tukey
clarksmeans <- read.csv("clarksmeans.csv")

### MORTALITY ###########################################################################

MORTframe <- data.frame(subset(clarksmeans, OTIE == "NONE",
  select = c(pCO2, MORT, REMAINING, STOCK))) # create dataframe for mortality data

# GLM #

plot(MORT/STOCK ~ pCO2, data = MORTframe) # display scatterplot
mortprop <- cbind(MORTframe$MORT, MORTframe$REMAINING) # create proportion (successes, failures)
boxTidwell(mortprop ~ pCO2, data = MORTframe) # perform Box-Tidwell; tests for nonlinearity of independent variable vs. logit transformation of dependent variable (log odds)
MORTglm <- glm(mortprop ~ pCO2, data = MORTframe, family = binomial) # fit binomial logistic regression as generalized linear model
halfnorm(residuals(MORTglm)) # create half-normal plot to check for outliers
summary(MORTglm) # display summary statistics
MORTglm$deviance/MORTglm$df.residual # appreciably >1 indicates overdispersion
pchisq(sum(residuals(MORTglm, type = "pearson")^2), MORTglm$df.residual, lower = F) # hypothesis test for overdispersion (adapted from Faraway 2006, Kabacoff 2011)
MORTglmqb <- glm(mortprop ~ pCO2, data = MORTframe, family = quasibinomial) # fit quasibinomial model
summary(MORTglmqb) # display summary statistics
anova(MORTglmqb, test = "F") # p-value for quasibinomial model
MORTglmqbq <- update(MORTglmqb, ~ . + I(pCO2^2)) # fit polynomial (I(pCO2^2)atic) quasibinomial model
anova(MORTglmqb, MORTglmqbq, test = "F") # compare linear and polynomial models

### SETTLEMENT ##########################################################################

SETframe <- data.frame(subset(clarksmeans, OTIE == "NONE",
  select = c(pCO2, SETTLED, UNSETTLED, REMAINING))) # create dataframe for settlement data

# GLM #

plot(SETTLED/REMAINING ~ pCO2, data = SETframe) # display scatterplot
setprop <- cbind(SETframe$SETTLED, SETframe$UNSETTLED) # create proportion (successes, failures)
boxTidwell(setprop ~ pCO2, data = SETframe) # perform Box-Tidwell; tests for nonlinearity of independent variable vs. logit transformation of dependent variable (log odds)
SETglm <- glm(setprop ~ pCO2, data = SETframe, family = binomial) # fit binomial logistic regression as generalized linear model
halfnorm(residuals(SETglm)) # create half-normal plot to check for outliers
summary(SETglm) # display summary statistics
SETglm$deviance/SETglm$df.residual # appreciably >1 indicates overdispersion
pchisq(sum(residuals(SETglm, type = "pearson")^2), SETglm$df.residual, lower = F) # hypothesis test for overdispersion (adapted from Faraway 2006, Kabacoff 2011)
SETglmq <- update(SETglm, ~ . + I(pCO2^2)) # fit polynomial model
anova(SETglm, SETglmq, test = "Chisq") # compare linear and polynomial models
anova(SETglm, test = "Chisq") # x2 (deviance) and p-value for binomial logistic regression
PseudoR2(SETglm) # Nagelkerke's R2
exp(SETglm$coef[2])-1 # beta
(exp(SETglm$coef[2])-1)*100 # beta*100
SETglmCI <- confint(SETglm) # 95% confidence intervals
exp(SETglmCI[2, 1])-1 # lwr CI
exp(SETglmCI[2, 2])-1 # upr CI
(exp(SETglmCI[2, 1])-1)*100 # lwr CI*100
(exp(SETglmCI[2, 2])-1)*100 # upr CI*100

# 7.3 removed #

SETframe2 <- SETframe[SETframe$pCO2 %in% c("299.37","825.46","1384.29"),]
setprop2 <- cbind(SETframe2$SETTLED, SETframe2$UNSETTLED) # create proportion (successes, failures)
boxTidwell(setprop2 ~ pCO2, data = SETframe2) # perform Box-Tidwell; tests for nonlinearity of independent variable vs. logit transformation of dependent variable (log odds)
SETglm2 <- glm(setprop2 ~ pCO2, data = SETframe2, family = binomial) # fit binomial logistic regression as generalized linear model
halfnorm(residuals(SETglm2)) # create half-normal plot to check for outliers
summary(SETglm2) # display summary statistics
SETglm2$deviance/SETglm2$df.residual # appreciably >1 indicates overdispersion
pchisq(sum(residuals(SETglm2, type = "pearson")^2), SETglm2$df.residual, lower = F) # hypothesis test for overdispersion (adapted from Faraway 2006, Kabacoff 2011)
anova(SETglm2, test = "Chisq") # p-value for binomial logistic regression

### STANDARD LENGTH #####################################################################

SLframe <- data.frame(subset(clarksmeans, OTIE == "NONE",
  select = c(pCO2, SL))) # create dataframe for standard length data

# LM #

plot(SL ~ pCO2, data = SLframe) # display scatterplot
SLlm <- lm(SL ~ pCO2, data = SLframe) # fit linear model
SLqm <- update(SLlm, ~ . + I(pCO2^2)) # fit polynomial model
anova(SLlm, SLqm) # compare linear and polynomial models
gvlma(SLlm) # linear model diagnostics
summary(SLlm) # display summary statistics
anova(SLlm)
100*SLlm$coef[2] # beta*100
confint(SLlm, level = 0.95) # 95% confidence intervals
100*confint(SLlm, level = 0.95) # 95% confidence intervals*100 

# 7.3 removed #

SLframe2 <- SLframe[SLframe$pCO2 %in% c("299.37","825.46","1384.29"),]
SLlm2 <- lm(SL ~ pCO2, data = SLframe2) # fit linear model
gvlma(SLlm2) # linear model diagnostics
summary(SLlm2) # display summary statistics

### OTOLITH MORPHOLOGY ##################################################################

### LS ##################################################################################

LSframe <- data.frame(subset(clarksmeans, OTIE == "LS",
  select = c(pCO2, AREASL, PERIMSL, CIRC, LATD, VISC))) # create dataframe for left sagittae data

### PCA ###

LSframe2 <- data.frame(subset(LSframe, 
  select = c(AREASL, PERIMSL, CIRC, LATD, VISC))) # create dataframe for correlation matrix
LScor <- cor(LSframe2) # create correlation matrix
LSpca <- principal(LScor, nfactors = length(which(eigen(LScor)$values > 1)), 
  rotate = "varimax") # principal component analysis
print(LSpca$loadings, cutoff = 0.001) # print component loadings
LSscores <- factor.scores(LSframe2, LSpca)$scores # extract component scores

### LM ###

# RC1 #

plot(LSscores[,1] ~ pCO2, data = LSframe) # display scatterplot
LSlm1 <- lm(LSscores[,1] ~ pCO2, data = LSframe) # fit linear model
LSqm1 <- update(LSlm1, ~ . + I(pCO2^2)) # fit polynomial model
anova(LSlm1, LSqm1) # compare linear and polynomial models
gvlma(LSlm1) # linear model diagnostics
summary(LSlm1) # display summary statistics
100*LSlm1$coefficients[2] # beta*100
confint(LSlm1, level = 0.95) # 95% confidence intervals
100*confint(LSlm1, level = 0.95) # 95% confidence intervals*100

# RC2 #

plot(LSscores[,2] ~ pCO2, data = LSframe) # display scatterplot
LSlm2 <- lm(LSscores[,2] ~ pCO2, data = LSframe) # fit linear model
LSqm2 <- update(LSlm2, ~ . + I(pCO2^2)) # fit polynomial model
anova(LSlm2, LSqm2) # compare linear and polynomial models
gvlma(LSlm2) # linear model diagnostics
summary(LSlm2) # display summary statistics

# 7.3 removed #

LSframe$SCORES <- LSscores
LSframe3 <- LSframe[LSframe$pCO2 %in% c("299.37","825.46","1384.29"),]
LSlm3 <- lm(SCORES[,1] ~ pCO2, data = LSframe3)
gvlma(LSlm3)
summary(LSlm3)

### RS ##################################################################################

RSframe <- data.frame(subset(clarksmeans, OTIE == "RS",
  select = c(pCO2, AREASL, PERIMSL, CIRC, LATD, VISC))) # create dataframe for right sagittae data

### PCA ###

RSframe2 <- data.frame(subset(RSframe, 
  select = c(AREASL, PERIMSL, CIRC, LATD, VISC))) # create dataframe for correlation matrix
RScor <- cor(RSframe2) # create correlation matrix
RSpca <- principal(RScor, nfactors = length(which(eigen(RScor)$values > 1)), 
  rotate = "varimax") # principal component analysis
print(RSpca$loadings, cutoff = 0.001) # print component loadings
RSscores <- factor.scores(RSframe2, RSpca)$scores # extract component scores

### LM ###

# RC1 #

plot(RSscores[,1] ~ pCO2, data = RSframe) # display scatterplot
RSlm1 <- lm(RSscores[,1] ~ pCO2, data = RSframe) # fit linear model
RSqm1 <- update(RSlm1, ~ . + I(pCO2^2)) # fit polynomial model
anova(RSlm1, RSqm1) # compare linear and polynomial models
gvlma(RSqm1) # linear model diagnostics
summary(RSqm1) # display summary statistics
confint(RSqm1, level = 0.95) # 95% confidence intervals

# RC2 #

plot(RSscores[,2] ~ pCO2, data = RSframe) # display scatterplot
RSlm2 <- lm(RSscores[,2] ~ pCO2, data = RSframe) # fit linear model
RSqm2 <- update(RSlm2, ~ . + I(pCO2^2)) # fit polynomial model
anova(RSlm2, RSqm2) # compare linear and polynomial models
gvlma(RSlm2) # linear model diagnostics
summary(RSlm2) # display summary statistics

# 7.3 removed #

RSframe$SCORES <- RSscores
RSframe3 <- RSframe[RSframe$pCO2 %in% c("299.37","825.46","1384.29"),]
RSlm3 <- lm(SCORES[,1] ~ pCO2, data = RSframe3)
RSqm3 <- update(RSlm3, ~ . + I(pCO2^2))
gvlma(RSqm3)
summary(RSqm3)

### LL ##################################################################################

LLframe <- data.frame(subset(clarksmeans, OTIE == "LL",
  select = c(pCO2, AREASL, PERIMSL, CIRC, LATD, VISC))) # create dataframe for left lapilli data

### PCA ###

LLframe2 <- data.frame(subset(LLframe, 
  select = c(AREASL, PERIMSL, CIRC, LATD, VISC))) # create dataframe for correlation matrix
LLcor <- cor(LLframe2) # create correlation matrix
LLpca <- principal(LLcor, nfactors = length(which(eigen(LLcor)$values > 1)), 
  rotate = "varimax") # principal component analysis
print(LLpca$loadings, cutoff = 0.001) # print component loadings
LLscores <- factor.scores(LLframe2, LLpca)$scores # extract component scores

### LM ###

# RC1 #

plot(LLscores[,1] ~ pCO2, data = LLframe) # display scatterplot
LLlm1 <- lm(LLscores[,1] ~ pCO2, data = LLframe) # fit linear model
LLqm1 <- update(LLlm1, ~ . + I(pCO2^2)) # fit polynomial model
anova(LLlm1, LLqm1) # compare linear and polynomial models
gvlma(LLlm1) # linear model diagnostics
summary(LLlm1) # display summary statistics

# RC2 #

plot(LLscores[,2] ~ pCO2, data = LLframe) # display scatterplot
LLlm2 <- lm(LLscores[,2] ~ pCO2, data = LLframe) # fit linear model
LLqm2 <- update(LLlm2, ~ . + I(pCO2^2)) # fit polynomial model
anova(LLlm2, LLqm2) # compare linear and polynomial models
gvlma(LLqm2) # linear model diagnostics
summary(LLqm2) # display summary statistics
confint(LLqm2, level = 0.95) # 95% confidence intervals

# 7.3 removed #

LLframe$SCORES <- LLscores
LLframe3 <- LLframe[LLframe$pCO2 %in% c("299.37","825.46","1384.29"),]
LLlm3 <- lm(SCORES[,2] ~ pCO2, data = LLframe3)
LLqm3 <- update(LLlm3, ~ . + I(pCO2^2))
gvlma(LLqm3)
summary(LLqm3)

### RL ##################################################################################

RLframe <- data.frame(subset(clarksmeans, OTIE == "RL",
  select = c(pCO2, AREASL, PERIMSL, CIRC, LATD, VISC))) # create dataframe for right lapilli data

### PCA ###

RLframe2 <- data.frame(subset(RLframe, 
  select = c(AREASL, PERIMSL, CIRC, LATD, VISC))) # create dataframe for correlation matrix
RLcor <- cor(RLframe2) # create correlation matrix
RLpca <- principal(RLcor, nfactors = length(which(eigen(RLcor)$values > 1)), 
  rotate = "varimax") # principal component analysis
print(RLpca$loadings, cutoff = 0.001) # print component loadings
RLscores <- factor.scores(RLframe2, RLpca)$scores # extract component scores

### LM ###

# RC1 #

plot(RLscores[,1] ~ pCO2, data = RLframe) # display scatterplot
RLlm1 <- lm(RLscores[,1] ~ pCO2, data = RLframe) # fit linear model
RLqm1 <- update(RLlm1, ~ . + I(pCO2^2)) # fit polynomial model
anova(RLlm1, RLqm1) # compare linear and polynomial models
gvlma(RLlm1) # linear model diagnostics
summary(RLlm1) # display summary statistics

# RC2 #

plot(RLscores[,2] ~ pCO2, data = RLframe) # display scatterplot
RLlm2 <- lm(RLscores[,2] ~ pCO2, data = RLframe) # fit linear model
RLqm2 <- update(RLlm2, ~ . + I(pCO2^2)) # fit polynomial model
anova(RLlm2, RLqm2) # compare linear and polynomial models
gvlma(RLlm2) # linear model diagnostics
summary(RLlm2) # display summary statistics
100*RLlm2$coefficients[2] # beta*100
confint(RLlm2, level = 0.95) # 95% confidence intervals
100*confint(RLlm2, level = 0.95) # 95% confidence intervals*100

# 7.3 removed #

RLframe$SCORES <- RLscores
RLframe3 <- RLframe[RLframe$pCO2 %in% c("299.37","825.46","1384.29"),]
RLlm3 <- lm(SCORES[,2] ~ pCO2, data = RLframe3)
gvlma(RLlm3)
summary(RLlm3)

### LA ##################################################################################

LAframe <- data.frame(subset(clarksmeans, OTIE == "LA",
  select = c(pCO2, SETPOINT, AREASL, PERIMSL, CIRC, LATD, VISC))) # create dataframe for left asterisci data

### PCA ###

LAframe2 <- data.frame(subset(LAframe, 
  select = c(AREASL, PERIMSL, CIRC, LATD, VISC))) # create dataframe for correlation matrix
LAcor <- cor(LAframe2, use = "complete.obs") # create correlation matrix
LApca <- principal(LAcor, nfactors = length(which(eigen(LAcor)$values > 1)), 
  rotate = "varimax") # principal component analysis
print(LApca$loadings, cutoff = 0.001) # print component loadings
LAscores <- factor.scores(na.omit(LAframe2), LApca)$scores # extract component scores
LAscores <- rbind("49" = LAscores[1,], "50" = c(NA, NA), LAscores[2:11,]) # re-append NAs

### LM ###

# RC1 #

plot(LAscores[,1] ~ pCO2, data = LAframe) # display scatterplot
LAlm1 <- lm(LAscores[,1] ~ pCO2, data = LAframe) # fit linear model
LAqm1 <- update(LAlm1, ~ . + I(pCO2^2)) # fit polynomial model
anova(LAlm1, LAqm1) # compare linear and polynomial models
gvlma(LAlm1) # linear model diagnostics
summary(LAlm1) # display summary statistics

# RC2 #

plot(LAscores[,2] ~ pCO2, data = LAframe) # display scatterplot
LAlm2 <- lm(LAscores[,2] ~ pCO2, data = LAframe) # fit linear model
LAqm2 <- update(LAlm2, ~ . + I(pCO2^2)) # fit polynomial model
anova(LAlm2, LAqm2) # compare linear and polynomial models
gvlma(LAlm2) # linear model diagnostics
summary(LAlm2) # display summary statistics
100*LAlm2$coefficients[2] # beta*100
confint(LAlm2, level = 0.95) # 95% confidence intervals
100*confint(LAlm2, level = 0.95) # 95% confidence intervals*100

# 7.3 removed #

LAframe$SCORES <- LAscores
LAframe3 <- LAframe[LAframe$pCO2 %in% c("299.37","825.46","1384.29"),]
LAlm3 <- lm(SCORES[,2] ~ pCO2, data = LAframe3)
gvlma(LAlm3)
summary(LAlm3)

### RA ##################################################################################

RAframe <- data.frame(subset(clarksmeans, OTIE == "RA",
  select = c(pCO2, AREASL, PERIMSL, CIRC, LATD, VISC))) # create dataframe for right asterisci data

### PCA ###

RAframe2 <- data.frame(subset(RAframe, 
  select = c(AREASL, PERIMSL, CIRC, LATD, VISC))) # create dataframe for correlation matrix
RAcor <- cor(RAframe2) # create correlation matrix
RApca <- principal(RAcor, nfactors = length(which(eigen(RAcor)$values > 1)), 
  rotate = "varimax") # principal component analysis
print(RApca$loadings, cutoff = 0.001) # print component loadings
RAscores <- factor.scores(RAframe2, RApca)$scores # extract component scores

### LM ###

# RC1 #

plot(RAscores[,1] ~ pCO2, data = RAframe) # display scatterplot
RAlm1 <- lm(RAscores[,1] ~ pCO2, data = RAframe) # fit linear model
RAqm1 <- update(RAlm1, ~ . + I(pCO2^2)) # fit polynomial model
anova(RAlm1, RAqm1) # compare linear and polynomial models
gvlma(RAlm1) # linear model diagnostics
summary(RAlm1) # display summary statistics

# RC2 #

plot(RAscores[,2] ~ pCO2, data = RAframe) # display scatterplot
RAlm2 <- lm(RAscores[,2] ~ pCO2, data = RAframe) # fit linear model
RAqm2 <- update(RAlm2, ~ . + I(pCO2^2)) # fit polynomial model
anova(RAlm2, RAqm2) # compare linear and polynomial models
gvlma(RAlm2) # linear model diagnostics
summary(RAlm2) # display summary statistics
